# Supplementary material for: μ-Oxido-bis­[hydridotris(tri­methyl­phosphane-κP)iridium(III)](Ir—Ir) bis­(tetra­fluorido­borate) dihydrate
Source: Acta Crystallogr Sect E Struct Rep Online. 2014 Mar 8;70(Pt 4):m122–3. doi: 10.1107/S160053681400453X (PMC3998581; doi:10.1107/S160053681400453X)
Supplement: Supplementary file 1 [file e-70-0m122-sup1.cif]

##############################################################################
#                                                                            #
# This CIF contains the data in a paper accepted for publication in          #
# Acta Crystallographica Section E. It conforms to the requirements of       #
# Notes for Authors for Acta Crystallographica Section E, and has been       #
# peer reviewed under the auspices of the IUCr Commission on Journals.       #
#                                                                            #
# Full details of the Crystallographic Information File format               #
# are given in the paper "The Crystallographic Information File (CIF):       #
# a New Standard Archive File for Crystallography" by S. R. Hall, F. H.      #
# Allen and I. D. Brown [Acta Cryst. (1991), A47, 655-685].                  #
#                                                                            #
# The current version of the core CIF dictionary is obtainable from          #
# ftp://ftp.iucr.org/pub/cif_core.dic.                                       #
#                                                                            #
# Software is freely available for graphical display of the structure(s)     #
# in this CIF. For information consult the CIF software page                 #
# http://www.iucr.org/resources/cif/software.                                #
#                                                                            #
# This file may be used for bona fide research purposes within the           #
# scientific community so long as proper attribution is given to the journal # 
# article from which it was obtained.                                        #
#                                                                            #
##############################################################################
data_I
_database_code_depnum_ccdc_archive 'CCDC 988922'
_audit_creation_method
;
Olex2 1.2
(compiled 2013.12.10 svn.r2853 for OlexSys, GUI svn.r4736)
;
_journal_date_recd_electronic     2014-02-10
_journal_date_accepted     2014-02-26
_journal_name_full     'Acta Crystallographica, Section E'
_journal_year     2014
_journal_volume     70
_journal_issue      4
_journal_page_first     m122
_journal_page_last     m123
_journal_paper_category     QM
_journal_paper_doi     10.1107/S160053681400453X
_journal_coeditor_code     PK2518
_publ_contact_author_name     'Joseph S. Merola'
_publ_contact_author_address
;
Department of Chemistry
Virginia Tech
Blacksburg
VA 24061
USA
;
_publ_contact_author_email     jmerola@vt.edu
_publ_contact_author_fax     '+1 540-231-3255'
_publ_contact_author_phone     '+1 540-231-4510'
_publ_section_title
;\
\m-Oxido-bis[hydridotris(trimethylphosphane-\k<i>P</i>)iridium(III)]\
(<i>Ir</i>---<i>Ir</i>) bis(tetrafluoridoborate) dihydrate
;
loop_
    _publ_author_name
    _publ_author_address
    'Merola, Joseph'
;
Department of Chemistry
Virginia Tech
Blacksburg, VA 24061
USA
;
    'Husebo, Trang Le'
;
Department of Chemistry
Virginia Tech
Blacksburg, VA 24061
USA
;
_chemical_name_systematic
;
\m-Oxido-bis[hydridotris(trimethylphosphane-\
\k<i>P</i>)iridium(III)](<i>Ir</i>---<i>Ir</i>) bis(tetrafluoridoborate)
dihydrate
;
_chemical_name_common     ?
_chemical_formula_moiety     'C18 H56 Ir2 O P6 2+, 2(B F4 -), 2(H2 O)'
_chemical_formula_sum     'C18 H60 B2 F8 Ir2 O3 P6'
_chemical_formula_iupac     '[Ir2 H2 O (C3 H9 P)6] (B F4)2, 2H2 O'
_chemical_formula_weight     1068.50
_chemical_melting_point     ?
_symmetry_cell_setting     triclinic
_symmetry_space_group_name_h-m     'P -1'
_space_group_crystal_system     triclinic
_space_group_name_H-M_alt     'P -1'
_space_group_name_Hall     '-P 1'
loop_
    _space_group_symop_id
    _space_group_symop_operation_xyz
    1 'x, y, z'
    2 '-x, -y, -z'
_cell_length_a     9.2686(19)
_cell_length_b     9.6491(19)
_cell_length_c     11.082(2)
_cell_angle_alpha     96.48(3)
_cell_angle_beta     97.81(3)
_cell_angle_gamma     97.97(3)
_cell_volume     963.6(3)
_cell_formula_units_Z     1
_cell_measurement_reflns_used     35
_cell_measurement_theta_min     2
_cell_measurement_theta_max     22
_cell_measurement_temperature     298(2)
_exptl_crystal_description     prism
_exptl_crystal_colour     'clear light yellow'
_exptl_crystal_size_max     0.5
_exptl_crystal_size_mid     0.3
_exptl_crystal_size_min     0.2
_exptl_crystal_density_diffrn     1.841
_exptl_crystal_density_meas     ?
_exptl_crystal_density_method     'not measured'
_exptl_crystal_F_000     518
_exptl_absorpt_coefficient_mu     7.205
_exptl_absorpt_correction_type     psi-scan
_exptl_absorpt_process_details     '(North <i>et al.</i>, 1968)'
_exptl_absorpt_correction_T_min     0.293
_exptl_absorpt_correction_T_max     0.420
_exptl_special_details     ?
_diffrn_ambient_temperature     298
_diffrn_radiation_type     MoK\a
_diffrn_radiation_wavelength     0.71073
_diffrn_radiation_monochromator     graphite
_diffrn_measurement_device_type     'Siemens P4'
_diffrn_measurement_method     '\w scans'
_diffrn_detector_area_resol_mean     ?
_diffrn_reflns_number     4707
_diffrn_reflns_av_R_equivalents     0.0152
_diffrn_reflns_theta_min     1.87
_diffrn_reflns_theta_max     27.50
_diffrn_reflns_theta_full     26.00
_diffrn_measured_fraction_theta_max     1.000
_diffrn_measured_fraction_theta_full     1.000
_diffrn_reflns_limit_h_min     0
_diffrn_reflns_limit_h_max     12
_diffrn_reflns_limit_k_min     -12
_diffrn_reflns_limit_k_max     12
_diffrn_reflns_limit_l_min     -14
_diffrn_reflns_limit_l_max     14
_diffrn_standards_number     3
_diffrn_standards_interval_count     300
_diffrn_standards_interval_time     ?
_diffrn_standards_decay_%     0.010(10)
loop_
    _refln_index_h
    _refln_index_k
    _refln_index_l
    _refln_F_squared_meas
    0 -12 5 1.09
    0 -12 4 10.5
    0 -12 3 28.43
    0 -12 2 26.98
    0 -12 1 2.77
    0 -12 0 8.63
    0 -12 -1 20.59
    0 -11 -4 17.3
    0 -11 -3 28.56
    0 -11 -2 17.78
    0 -11 -1 4.01
    0 -11 0 5.17
    0 -11 1 38.87
    0 -11 2 44.71
    0 -11 3 20.5
    0 -11 4 -0.61
    0 -11 5 12.48
    0 -11 6 25.78
    0 -11 7 13.59
    0 -11 8 3.57
    0 -10 9 2.92
    0 -10 8 -1.07
    0 -10 7 1.57
    0 -10 6 27.12
    0 -10 5 49.76
    0 -10 4 13.83
    0 -10 3 1.02
    0 -10 2 22.6
    0 -10 1 46.64
    0 -10 0 54.75
    0 -10 -1 14.85
    0 -10 -2 0.54
    0 -10 -3 26.41
    0 -10 -4 47.71
    0 -10 -5 28.21
    0 -10 -6 3.21
    0 -9 -8 1.83
    0 -9 -7 3.5
    0 -9 -6 29.46
    0 -9 -5 55.49
    0 -9 -4 41.46
    0 -9 -3 2.06
    0 -9 -2 38.88
    0 -9 -1 88.45
    0 -9 0 64.24
    0 -9 1 20.21
    0 -9 2 0.09
    0 -9 3 9.28
    0 -9 4 53.28
    0 -9 5 71.59
    0 -9 6 16
    0 -9 7 1.47
    0 -9 8 7.21
    0 -9 9 10.91
    0 -9 10 9.63
    0 -9 11 4.44
    0 -8 12 6.39
    0 -8 11 -1
    0 -8 10 11.44
    0 -8 9 37.62
    0 -8 8 39.25
    0 -8 7 23.93
    0 -8 6 -0.15
    0 -8 5 61.74
    0 -8 4 117.65
    0 -8 3 71.87
    0 -8 2 18.62
    0 -8 1 -1.29
    0 -8 0 23.77
    0 -8 -1 126.74
    0 -8 -2 132.62
    0 -8 -3 22.47
    0 -8 -4 6.71
    0 -8 -5 30.04
    0 -8 -6 36.81
    0 -8 -7 27.97
    0 -8 -8 8.09
    0 -8 -9 -0.67
    0 -7 -10 1.67
    0 -7 -9 11.85
    0 -7 -8 44.65
    0 -7 -7 39.98
    0 -7 -6 22.32
    0 -7 -5 2.86
    0 -7 -4 11.08
    0 -7 -3 104.89
    0 -7 -2 226.95
    0 -7 -1 98.22
    0 -7 0 2.38
    0 -7 1 61
    0 -7 2 135.48
    0 -7 3 145.42
    0 -7 4 117.62
    0 -7 5 0.62
    0 -7 6 54.91
    0 -7 7 84.54
    0 -7 8 77.24
    0 -7 9 20.96
    0 -7 10 -0.43
    0 -7 11 17.88
    0 -7 12 19.84
    0 -6 13 1.29
    0 -6 12 6.9
    0 -6 11 39.56
    0 -6 10 41.27
    0 -6 9 2.1
    0 -6 8 39.74
    0 -6 7 83.25
    0 -6 6 112.27
    0 -6 5 87.85
    0 -6 4 26.36
    0 -6 3 103.27
    0 -6 2 434.63
    0 -6 1 412.97
    0 -6 0 112.27
    0 -6 -1 3.2
    0 -6 -2 152.6
    0 -6 -3 241.52
    0 -6 -4 143.8
    0 -6 -5 35
    0 -6 -6 0.68
    0 -6 -7 34.62
    0 -6 -8 70.2
    0 -6 -9 41.78
    0 -6 -10 6.89
    0 -6 -11 2.18
    0 -5 -12 -0.81
    0 -5 -11 3.52
    0 -5 -10 37.76
    0 -5 -9 78.95
    0 -5 -8 50.12
    0 -5 -7 2.29
    0 -5 -6 58.14
    0 -5 -5 310.94
    0 -5 -4 294.95
    0 -5 -3 100.52
    0 -5 -2 22.61
    0 -5 -1 123.62
    0 -5 0 269.08
    0 -5 1 598.42
    0 -5 2 157.18
    0 -5 3 97.59
    0 -5 4 389.89
    0 -5 5 276.56
    0 -5 6 39.82
    0 -5 7 15.76
    0 -5 8 0.14
    0 -5 9 39.41
    0 -5 10 65.85
    0 -5 11 22.75
    0 -5 12 1.12
    0 -5 13 1.18
    0 -4 14 11.9
    0 -4 13 8.2
    0 -4 12 0.85
    0 -4 11 4.89
    0 -4 10 48.38
    0 -4 9 62.67
    0 -4 8 54.28
    0 -4 7 17.97
    0 -4 6 14.44
    0 -4 5 96.66
    0 -4 4 285.58
    0 -4 3 442.03
    0 -4 2 11.17
    0 -4 1 126.77
    0 -4 0 340.69
    0 -4 -1 313.26
    0 -4 -2 204.42
    0 -4 -3 32.22
    0 -4 -4 82.84
    0 -4 -5 387.93
    0 -4 -6 287.26
    0 -4 -7 55.56
    0 -4 -8 3.12
    0 -4 -9 43.54
    0 -4 -10 50.54
    0 -4 -11 28.53
    0 -4 -12 9.15
    0 -3 -13 10.82
    0 -3 -12 38.58
    0 -3 -11 35.43
    0 -3 -10 7.2
    0 -3 -9 2.4
    0 -3 -8 30.13
    0 -3 -7 129.14
    0 -3 -6 342.2
    0 -3 -5 107.92
    0 -3 -4 80.03
    0 -3 -3 303.41
    0 -3 -2 294.63
    0 -3 -1 439.18
    0 -3 0 40.39
    0 -3 1 1.81
    0 -3 2 104.83
    0 -3 3 298.68
    0 -3 4 488.36
    0 -3 5 43.05
    0 -3 6 1.69
    0 -3 7 127.58
    0 -3 8 192.9
    0 -3 9 58.02
    0 -3 10 6.14
    0 -3 11 1.33
    0 -3 12 14.37
    0 -3 13 26.57
    0 -3 14 15.01
    0 -2 14 5.07
    0 -2 13 23.92
    0 -2 12 29.22
    0 -2 11 38.59
    0 -2 10 21.85
    0 -2 9 12.2
    0 -2 8 199.18
    0 -2 7 464.22
    0 -2 6 149.7
    0 -2 5 1.39
    0 -2 4 43.67
    0 -2 3 422.82
    0 -2 2 459.04
    0 -2 1 494.52
    0 -2 0 20.13
    0 -2 -1 77.61
    0 -2 -2 209.13
    0 -2 -3 549.53
    0 -2 -4 188.49
    0 -2 -5 2.05
    0 -2 -6 56.14
    0 -2 -7 110.56
    0 -2 -8 80.37
    0 -2 -9 58.75
    0 -2 -10 5.46
    0 -2 -11 5.73
    0 -2 -12 35.68
    0 -2 -13 23.98
    0 -1 -13 18.99
    0 -1 -12 8.44
    0 -1 -11 1.17
    0 -1 -10 36.32
    0 -1 -9 93.68
    0 -1 -8 113.13
    0 -1 -7 48.94
    0 -1 -6 1.43
    0 -1 -5 221.3
    0 -1 -4 517.06
    0 -1 -3 716.17
    0 -1 -2 546.85
    0 -1 -1 59.91
    0 -1 0 686.21
    0 -1 1 1198.11
    0 -1 2 726.82
    0 -1 3 74.45
    0 -1 4 64.18
    0 -1 5 130.56
    0 -1 6 647.34
    0 -1 7 369.65
    0 -1 8 3.23
    0 -1 9 69.01
    0 -1 10 80.28
    0 -1 11 48.01
    0 -1 12 17.12
    0 -1 13 0.96
    0 -1 14 2.26
    0 0 14 7.92
    0 0 13 3.12
    0 0 12 -0.62
    0 0 11 16.38
    0 0 10 81.58
    0 0 9 143.65
    0 0 8 74.25
    0 0 7 29.5
    0 0 6 347.09
    0 0 5 400.22
    0 0 4 376.12
    0 0 3 123.79
    0 0 2 116.2
    0 0 1 696.34
    0 0 -1 667.98
    0 0 -2 111.66
    0 0 -3 121.25
    0 0 -4 362.94
    0 0 -5 400.49
    0 0 -6 342.76
    0 0 -7 28.61
    0 0 -8 71.48
    0 0 -9 138.01
    0 0 -10 83.58
    0 0 -11 16.59
    0 0 -12 -0.58
    0 0 -13 -1.42
    0 0 -14 7.54
    0 1 -14 0.87
    0 1 -13 -0.53
    0 1 -12 15.3
    0 1 -11 47.22
    0 1 -10 80.28
    0 1 -9 67.5
    0 1 -8 2.48
    0 1 -7 354.02
    0 1 -6 645.54
    0 1 -5 127.14
    0 1 -4 64.62
    0 1 -3 75.05
    0 1 -2 735.19
    0 1 -1 1146.91
    0 1 0 685.57
    0 1 1 58.74
    0 1 2 544.54
    0 1 3 720.23
    0 1 4 528.78
    0 1 5 217.73
    0 1 6 0.75
    0 1 7 49.29
    0 1 8 105.47
    0 1 9 96.84
    0 1 10 36.1
    0 1 11 2.65
    0 1 12 9.18
    0 1 13 18.94
    0 2 13 23.85
    0 2 12 35.57
    0 2 11 8.1
    0 2 10 9.07
    0 2 9 62.45
    0 2 8 85.39
    0 2 7 109.89
    0 2 6 55.12
    0 2 5 0.98
    0 2 4 191.76
    0 2 3 561.52
    0 2 2 209
    0 2 1 75.45
    0 2 0 20.24
    0 2 -1 492.02
    0 2 -2 485.6
    0 2 -3 421.97
    0 2 -4 46
    0 2 -5 2.91
    0 2 -6 142.08
    0 2 -7 455.16
    0 2 -8 203.82
    0 2 -9 9.97
    0 2 -10 20.94
    0 2 -11 33.24
    0 2 -12 26.96
    0 2 -13 19.22
    0 2 -14 3.52
    0 3 -14 15.04
    0 3 -13 23.13
    0 3 -12 10.11
    0 3 -11 2.69
    0 3 -10 6.97
    0 3 -9 56.64
    0 3 -8 188.92
    0 3 -7 129.72
    0 3 -6 1.17
    0 3 -5 44.33
    0 3 -4 458.03
    0 3 -3 304.21
    0 3 -2 106.74
    0 3 -1 1.74
    0 3 0 38.45
    0 3 1 449
    0 3 2 302.99
    0 3 3 300.1
    0 3 4 82.92
    0 3 5 106.75
    0 3 6 331.84
    0 3 7 124.53
    0 3 8 30.54
    0 3 9 3.42
    0 3 10 9.7
    0 3 11 37.28
    0 3 12 39.85
    0 3 13 9.38
    0 4 12 9.15
    0 4 11 29.74
    0 4 10 53.31
    0 4 9 42.06
    0 4 8 2.61
    0 4 7 55.17
    0 4 6 297.78
    0 4 5 387.82
    0 4 4 85.7
    0 4 3 29.64
    0 4 2 202.11
    0 4 1 322.56
    0 4 0 348.75
    0 4 -1 125.59
    0 4 -2 11.88
    0 4 -3 429.97
    0 4 -4 282.57
    0 4 -5 96.32
    0 4 -6 14.58
    0 4 -7 17.45
    0 4 -8 55
    0 4 -9 65.92
    0 4 -10 49.12
    0 4 -11 5.03
    0 4 -12 1.07
    0 4 -13 7.04
    0 4 -14 12.12
    0 5 -13 0.73
    0 5 -12 2.16
    0 5 -11 21.34
    0 5 -10 60.52
    0 5 -9 40.96
    0 5 -8 -0.67
    0 5 -7 13.16
    0 5 -6 32.38
    0 5 -5 268.51
    0 5 -4 385
    0 5 -3 96.01
    0 5 -2 159.66
    0 5 -1 593.29
    0 5 0 285.78
    0 5 1 122.4
    0 5 2 21.99
    0 5 3 101.94
    0 5 4 306.67
    0 5 5 307.19
    0 5 6 60.02
    0 5 7 4.3
    0 5 8 51.96
    0 5 9 80.4
    0 5 10 33.66
    0 5 11 4.19
    0 5 12 3.06
    0 6 11 1.92
    0 6 10 6.73
    0 6 9 47.29
    0 6 8 67.67
    0 6 7 33.98
    0 6 6 1.69
    0 6 5 36.92
    0 6 4 142.43
    0 6 3 248.75
    0 6 2 150.94
    0 6 1 3
    0 6 0 116.35
    0 6 -1 409.64
    0 6 -2 449.47
    0 6 -3 102.5
    0 6 -4 27.84
    0 6 -5 92.67
    0 6 -6 111.59
    0 6 -7 87.94
    0 6 -8 39.84
    0 6 -9 1.31
    0 6 -10 37.92
    0 6 -11 36.95
    0 6 -12 7.84
    0 6 -13 0.95
    0 7 -12 17.23
    0 7 -11 16.99
    0 7 -10 0.45
    0 7 -9 20.71
    0 7 -8 71.25
    0 7 -7 87.05
    0 7 -6 51.51
    0 7 -5 0.62
    0 7 -4 114.69
    0 7 -3 153.65
    0 7 -2 141.78
    0 7 -1 61.24
    0 7 0 0.99
    0 7 1 100.21
    0 7 2 238.87
    0 7 3 108.48
    0 7 4 10.61
    0 7 5 3.73
    0 7 6 20.6
    0 7 7 41.89
    0 7 8 41.6
    0 7 9 13.87
    0 7 10 1.09
    0 8 9 0.96
    0 8 8 9.57
    0 8 7 28.24
    0 8 6 39.8
    0 8 5 30.88
    0 8 4 7.66
    0 8 3 23.51
    0 8 2 139.06
    0 8 1 126.5
    0 8 0 20.09
    0 8 -1 0.56
    0 8 -2 20.73
    0 8 -3 75.37
    0 8 -4 123.76
    0 8 -5 64.93
    0 8 -6 0.17
    0 8 -7 26.86
    0 8 -8 41.12
    0 8 -9 38.81
    0 8 -10 11.08
    0 8 -11 -0.57
    0 8 -12 4.53
    0 9 -11 4.92
    0 9 -10 11.97
    0 9 -9 10.47
    0 9 -8 11.8
    0 9 -7 0
    0 9 -6 15.86
    0 9 -5 76.75
    0 9 -4 54.28
    0 9 -3 9.28
    0 9 -2 -0.69
    0 9 -1 20.05
    0 9 0 66.31
    0 9 1 87.83
    0 9 2 42.08
    0 9 3 0.95
    0 9 4 40.72
    0 9 5 55.6
    0 9 6 30.58
    0 9 7 3.94
    0 9 8 4.71
    0 10 6 2.7
    0 10 5 30.66
    0 10 4 47.55
    0 10 3 24.79
    0 10 2 0.43
    0 10 1 19.01
    0 10 0 59.24
    0 10 -1 50.05
    0 10 -2 24.2
    0 10 -3 2.89
    0 10 -4 14.48
    0 10 -5 51.84
    0 10 -6 31.56
    0 10 -7 1.7
    0 10 -8 2.1
    0 10 -9 1.73
    0 11 -8 1.48
    0 11 -7 15.95
    0 11 -6 29.22
    0 11 -5 11.74
    0 11 -4 1.22
    0 11 -3 21.41
    0 11 -2 47.1
    0 11 -1 38.33
    0 11 0 6.08
    0 11 1 6.84
    0 11 2 18.69
    0 11 3 27.68
    0 11 4 17.83
    0 12 1 18.98
    0 12 0 6.53
    0 12 -1 4.77
    0 12 -2 26.35
    0 12 -3 28
    0 12 -4 10.59
    0 12 -5 -0.18
    1 -12 5 0.57
    1 -12 4 -0.55
    1 -12 3 16.73
    1 -12 2 38.24
    1 -12 1 21.68
    1 -12 0 0.82
    1 -12 -1 13.75
    1 -12 -2 23.65
    1 -11 -5 10.5
    1 -11 -4 25.16
    1 -11 -3 20.96
    1 -11 -2 10.55
    1 -11 -1 1.64
    1 -11 0 25.73
    1 -11 1 57.46
    1 -11 2 29
    1 -11 3 1.91
    1 -11 4 4.23
    1 -11 5 16.72
    1 -11 6 20.92
    1 -11 7 12.24
    1 -11 8 2.1
    1 -10 9 5.77
    1 -10 8 2.22
    1 -10 7 3.11
    1 -10 6 23.86
    1 -10 5 38.77
    1 -10 4 27.67
    1 -10 3 0.19
    1 -10 2 7.67
    1 -10 1 52.2
    1 -10 0 66.28
    1 -10 -1 25.5
    1 -10 -2 1.79
    1 -10 -3 5.76
    1 -10 -4 28.85
    1 -10 -5 43.03
    1 -10 -6 18.29
    1 -10 -7 1.2
    1 -9 -8 1.04
    1 -9 -7 14.33
    1 -9 -6 44.05
    1 -9 -5 43.34
    1 -9 -4 10.05
    1 -9 -3 8.23
    1 -9 -2 49.87
    1 -9 -1 77.78
    1 -9 0 54.73
    1 -9 1 13.81
    1 -9 2 0.42
    1 -9 3 38.72
    1 -9 4 87.85
    1 -9 5 71.22
    1 -9 6 8.19
    1 -9 7 7.39
    1 -9 8 18.58
    1 -9 9 17.68
    1 -9 10 8.67
    1 -9 11 2.52
    1 -8 11 1.58
    1 -8 10 2.02
    1 -8 9 16.33
    1 -8 8 53.96
    1 -8 7 74.72
    1 -8 6 22.8
    1 -8 5 23.77
    1 -8 4 159.02
    1 -8 3 130.84
    1 -8 2 42.72
    1 -8 1 14.02
    1 -8 0 11.99
    1 -8 -1 97.17
    1 -8 -2 147.95
    1 -8 -3 70.72
    1 -8 -4 0.72
    1 -8 -5 22.66
    1 -8 -6 44.83
    1 -8 -7 37.19
    1 -8 -8 14.59
    1 -8 -9 0.31
    1 -7 -10 0.47
    1 -7 -9 18.01
    1 -7 -8 47.11
    1 -7 -7 40.99
    1 -7 -6 11.79
    1 -7 -5 0.72
    1 -7 -4 45.58
    1 -7 -3 247.41
    1 -7 -2 254.6
    1 -7 -1 41.76
    1 -7 0 64.27
    1 -7 1 155.42
    1 -7 2 179.57
    1 -7 3 136.65
    1 -7 4 45.28
    1 -7 5 20.52
    1 -7 6 143.04
    1 -7 7 114.04
    1 -7 8 30.85
    1 -7 9 1.37
    1 -7 10 9.91
    1 -7 11 21.99
    1 -7 12 14.11
    1 -6 13 0.37
    1 -6 12 4.04
    1 -6 11 26.26
    1 -6 10 40.6
    1 -6 9 16.55
    1 -6 8 1.76
    1 -6 7 47.98
    1 -6 6 110.46
    1 -6 5 199.73
    1 -6 4 38.92
    1 -6 3 3.97
    1 -6 2 118.7
    1 -6 1 371.97
    1 -6 0 307.99
    1 -6 -1 72.9
    1 -6 -2 46.02
    1 -6 -3 268.32
    1 -6 -4 185.27
    1 -6 -5 73.08
    1 -6 -6 8.97
    1 -6 -7 8.43
    1 -6 -8 55.62
    1 -6 -9 59.13
    1 -6 -10 21.6
    1 -6 -11 0.66
    1 -5 -12 0.91
    1 -5 -11 15.96
    1 -5 -10 60.58
    1 -5 -9 67.26
    1 -5 -8 5.19
    1 -5 -7 32.99
    1 -5 -6 116.9
    1 -5 -5 192.83
    1 -5 -4 197.19
    1 -5 -3 14.46
    1 -5 -2 53.59
    1 -5 -1 294.3
    1 -5 0 195.66
    1 -5 1 208.17
    1 -5 2 6.3
    1 -5 3 197.43
    1 -5 4 277.54
    1 -5 5 85.96
    1 -5 6 22.49
    1 -5 7 2.7
    1 -5 8 2.94
    1 -5 9 59.77
    1 -5 10 76.84
    1 -5 11 16.55
    1 -5 12 2.25
    1 -5 13 3.43
    1 -4 13 19.72
    1 -4 12 13.35
    1 -4 11 0.67
    1 -4 10 54.23
    1 -4 9 111.99
    1 -4 8 68.96
    1 -4 7 5.74
    1 -4 6 5.36
    1 -4 5 34.34
    1 -4 4 436.88
    1 -4 3 348.57
    1 -4 2 55.77
    1 -4 1 73.07
    1 -4 0 307.84
    1 -4 -1 160.86
    1 -4 -2 322.89
    1 -4 -3 112.73
    1 -4 -4 1.3
    1 -4 -5 151.72
    1 -4 -6 280.97
    1 -4 -7 139.93
    1 -4 -8 15.78
    1 -4 -9 6.52
    1 -4 -10 41.14
    1 -4 -11 38.06
    1 -4 -12 11.1
    1 -3 -13 16.29
    1 -3 -12 25.31
    1 -3 -11 16.42
    1 -3 -10 1.7
    1 -3 -9 12.94
    1 -3 -8 61.42
    1 -3 -7 149.03
    1 -3 -6 163.05
    1 -3 -5 6.5
    1 -3 -4 121.24
    1 -3 -3 387.23
    1 -3 -2 412.32
    1 -3 -1 167.21
    1 -3 0 214.64
    1 -3 1 67.2
    1 -3 2 1013.48
    1 -3 3 944.53
    1 -3 4 186.27
    1 -3 5 10.59
    1 -3 6 84.28
    1 -3 7 186.62
    1 -3 8 180.92
    1 -3 9 82.56
    1 -3 10 0.97
    1 -3 11 23.87
    1 -3 12 31.05
    1 -3 13 25.8
    1 -2 14 -1.22
    1 -2 13 9.29
    1 -2 12 28.89
    1 -2 11 50.38
    1 -2 10 44.58
    1 -2 9 6.57
    1 -2 8 49.55
    1 -2 7 389.18
    1 -2 6 390.76
    1 -2 5 264.83
    1 -2 4 2.73
    1 -2 3 593.74
    1 -2 2 1863.45
    1 -2 1 276.67
    1 -2 0 2.72
    1 -2 -1 6.35
    1 -2 -2 156.84
    1 -2 -3 818.73
    1 -2 -4 506.96
    1 -2 -5 89.72
    1 -2 -6 136.72
    1 -2 -7 125.91
    1 -2 -8 59.63
    1 -2 -9 47.39
    1 -2 -10 16.45
    1 -2 -11 0.46
    1 -2 -12 17.25
    1 -2 -13 18.15
    1 -1 -14 8.36
    1 -1 -13 13.64
    1 -1 -12 2.18
    1 -1 -11 15.85
    1 -1 -10 73.43
    1 -1 -9 86.98
    1 -1 -8 41.46
    1 -1 -7 30.33
    1 -1 -6 40.34
    1 -1 -5 449.13
    1 -1 -4 1111.98
    1 -1 -3 220.76
    1 -1 -2 5.61
    1 -1 -1 190.24
    1 -1 0 1533.01
    1 -1 1 926.59
    1 -1 2 157.94
    1 -1 3 6
    1 -1 4 257.52
    1 -1 5 334.99
    1 -1 6 389.1
    1 -1 7 82.72
    1 -1 8 12.24
    1 -1 9 90.22
    1 -1 10 83.6
    1 -1 11 19.73
    1 -1 12 4.29
    1 -1 13 0.14
    1 -1 14 4.96
    1 0 13 4.45
    1 0 12 1.04
    1 0 11 4.45
    1 0 10 39.52
    1 0 9 110.7
    1 0 8 113.85
    1 0 7 4.1
    1 0 6 142.74
    1 0 5 202.06
    1 0 4 314.72
    1 0 3 523.15
    1 0 2 361.73
    1 0 1 293.62
    1 0 0 964.97
    1 0 -1 970.63
    1 0 -2 589.56
    1 0 -3 11.97
    1 0 -4 72.92
    1 0 -5 561.18
    1 0 -6 647.51
    1 0 -7 60.02
    1 0 -8 7.49
    1 0 -9 60.58
    1 0 -10 89.89
    1 0 -11 56.59
    1 0 -12 11.95
    1 0 -13 0.58
    1 0 -14 6.76
    1 1 -14 0.35
    1 1 -13 3.62
    1 1 -12 37.51
    1 1 -11 60.37
    1 1 -10 52.41
    1 1 -9 1.36
    1 1 -8 86.53
    1 1 -7 394.78
    1 1 -6 326.39
    1 1 -5 96.19
    1 1 -4 21.2
    1 1 -3 64.11
    1 1 -2 226.97
    1 1 -1 1203.58
    1 1 0 274.41
    1 1 1 429.6
    1 1 2 272.16
    1 1 3 795.14
    1 1 4 25.14
    1 1 5 36.99
    1 1 6 16.3
    1 1 7 95.43
    1 1 8 201.01
    1 1 9 107.56
    1 1 10 10.11
    1 1 11 3.83
    1 1 12 16.29
    1 1 13 20.71
    1 2 13 16.69
    1 2 12 54.11
    1 2 11 43.52
    1 2 10 0.94
    1 2 9 31.46
    1 2 8 116.22
    1 2 7 195.67
    1 2 6 127.56
    1 2 5 5.2
    1 2 4 133.13
    1 2 3 427.31
    1 2 2 572.36
    1 2 1 231.89
    1 2 0 113.09
    1 2 -1 491.02
    1 2 -2 216.27
    1 2 -3 408.93
    1 2 -4 127.16
    1 2 -5 26.73
    1 2 -6 38.91
    1 2 -7 256.96
    1 2 -8 216.4
    1 2 -9 27.74
    1 2 -10 0.89
    1 2 -11 12.24
    1 2 -12 19.62
    1 2 -13 22.1
    1 2 -14 5.61
    1 3 -14 13.63
    1 3 -13 13.69
    1 3 -12 2.02
    1 3 -11 1.3
    1 3 -10 10.52
    1 3 -9 48.18
    1 3 -8 138.51
    1 3 -7 90.32
    1 3 -6 24.05
    1 3 -5 133.99
    1 3 -4 175.56
    1 3 -3 196.15
    1 3 -2 157.08
    1 3 -1 50.82
    1 3 0 427.12
    1 3 1 522.67
    1 3 2 543.02
    1 3 3 211.92
    1 3 4 6.28
    1 3 5 280.73
    1 3 6 328.03
    1 3 7 136.83
    1 3 8 13.78
    1 3 9 3.63
    1 3 10 37.8
    1 3 11 56.98
    1 3 12 26.29
    1 4 12 4.35
    1 4 11 19.68
    1 4 10 40.03
    1 4 9 47.5
    1 4 8 21.08
    1 4 7 0.13
    1 4 6 131.5
    1 4 5 462.06
    1 4 4 349.79
    1 4 3 5.34
    1 4 2 99.99
    1 4 1 358.92
    1 4 0 385.61
    1 4 -1 323.75
    1 4 -2 10.71
    1 4 -3 67.63
    1 4 -4 400.64
    1 4 -5 319.62
    1 4 -6 96.7
    1 4 -7 0.2
    1 4 -8 69.18
    1 4 -9 74.44
    1 4 -10 24.36
    1 4 -11 10.08
    1 4 -12 1.84
    1 4 -13 2.38
    1 4 -14 7.88
    1 5 -13 0.58
    1 5 -12 4.51
    1 5 -11 27.05
    1 5 -10 48.32
    1 5 -9 20.16
    1 5 -8 1.99
    1 5 -7 90.73
    1 5 -6 154.56
    1 5 -5 220.33
    1 5 -4 182.15
    1 5 -3 27.09
    1 5 -2 563.34
    1 5 -1 616.74
    1 5 0 188.81
    1 5 1 9.65
    1 5 2 19.54
    1 5 3 190.8
    1 5 4 295.28
    1 5 5 143.13
    1 5 6 5.67
    1 5 7 35.12
    1 5 8 70.1
    1 5 9 43.41
    1 5 10 10.98
    1 5 11 2.01
    1 6 11 5.64
    1 6 10 1.47
    1 6 9 22.23
    1 6 8 62.43
    1 6 7 58.11
    1 6 6 22.22
    1 6 5 15.23
    1 6 4 123.92
    1 6 3 133.77
    1 6 2 111.8
    1 6 1 59.96
    1 6 0 1.86
    1 6 -1 127.71
    1 6 -2 447.59
    1 6 -3 230.36
    1 6 -4 10.57
    1 6 -5 46.79
    1 6 -6 56.2
    1 6 -7 80.48
    1 6 -8 75.28
    1 6 -9 6.98
    1 6 -10 12.15
    1 6 -11 33.59
    1 6 -12 15.64
    1 6 -13 3.18
    1 7 -12 14.08
    1 7 -11 5.37
    1 7 -10 6.86
    1 7 -9 47.67
    1 7 -8 59.25
    1 7 -7 29.12
    1 7 -6 3.1
    1 7 -5 5.9
    1 7 -4 48.95
    1 7 -3 170.48
    1 7 -2 89.58
    1 7 -1 5.13
    1 7 0 21.13
    1 7 1 94.52
    1 7 2 118.33
    1 7 3 52.54
    1 7 4 4.55
    1 7 5 5.44
    1 7 6 40.78
    1 7 7 57.95
    1 7 8 31.6
    1 7 9 1.83
    1 7 10 8.54
    1 8 9 7.53
    1 8 8 0.92
    1 8 7 23.72
    1 8 6 40.3
    1 8 5 46.24
    1 8 4 21.56
    1 8 3 4.51
    1 8 2 81.01
    1 8 1 117.49
    1 8 0 52.18
    1 8 -1 4.37
    1 8 -2 16.25
    1 8 -3 57.3
    1 8 -4 73.49
    1 8 -5 44.6
    1 8 -6 3.66
    1 8 -7 0.08
    1 8 -8 15.1
    1 8 -9 32.21
    1 8 -10 14.04
    1 8 -11 0.6
    1 8 -12 2.49
    1 9 -11 3.21
    1 9 -10 11.7
    1 9 -9 13.45
    1 9 -8 4.21
    1 9 -7 0.7
    1 9 -6 25.35
    1 9 -5 55.55
    1 9 -4 42.13
    1 9 -3 3.44
    1 9 -2 8.93
    1 9 -1 42.02
    1 9 0 90.49
    1 9 1 74.78
    1 9 2 4.98
    1 9 3 24.93
    1 9 4 63.17
    1 9 5 45.49
    1 9 6 11.61
    1 9 7 2.69
    1 10 6 2.43
    1 10 5 10.22
    1 10 4 42.76
    1 10 3 56.62
    1 10 2 13.94
    1 10 1 2.08
    1 10 0 28.66
    1 10 -1 50.9
    1 10 -2 43.6
    1 10 -3 12.23
    1 10 -4 2.52
    1 10 -5 42.96
    1 10 -6 50.51
    1 10 -7 10.15
    1 10 -8 0.61
    1 10 -9 1.37
    1 11 -8 8.28
    1 11 -7 19.68
    1 11 -6 21.72
    1 11 -5 2.4
    1 11 -4 14.59
    1 11 -3 38.37
    1 11 -2 35.7
    1 11 -1 10.8
    1 11 0 0.37
    1 11 1 -2.07
    1 11 2 25.17
    1 11 3 25.41
    1 11 4 8.4
    1 12 0 8.25
    1 12 -1 0.91
    1 12 -2 5.56
    1 12 -3 20.33
    1 12 -4 16.59
    2 -12 5 1.74
    2 -12 4 -1.56
    2 -12 3 4.62
    2 -12 2 28.61
    2 -12 1 31.81
    2 -12 0 8.94
    2 -12 -1 1.38
    2 -12 -2 20.19
    2 -11 -5 18.53
    2 -11 -4 27.35
    2 -11 -3 17.38
    2 -11 -2 3.25
    2 -11 -1 6.51
    2 -11 0 44.94
    2 -11 1 54.53
    2 -11 2 12.74
    2 -11 3 1.52
    2 -11 4 10.32
    2 -11 5 12.4
    2 -11 6 18.09
    2 -11 7 10.42
    2 -11 8 0.38
    2 -10 9 18.16
    2 -10 8 7.12
    2 -10 7 2.78
    2 -10 6 21.64
    2 -10 5 35.36
    2 -10 4 34.72
    2 -10 3 23.93
    2 -10 2 -0.31
    2 -10 1 45.23
    2 -10 0 78.25
    2 -10 -1 43.7
    2 -10 -2 7.13
    2 -10 -3 2.72
    2 -10 -4 11.57
    2 -10 -5 33.4
    2 -10 -6 30.23
    2 -10 -7 8.72
    2 -9 -8 4.88
    2 -9 -7 24.36
    2 -9 -6 46.29
    2 -9 -5 22.65
    2 -9 -4 2.34
    2 -9 -3 15.46
    2 -9 -2 36.78
    2 -9 -1 90.21
    2 -9 0 62.57
    2 -9 1 4.7
    2 -9 2 27.06
    2 -9 3 90.45
    2 -9 4 101.35
    2 -9 5 34.12
    2 -9 6 0
    2 -9 7 28.27
    2 -9 8 35.22
    2 -9 9 19.66
    2 -9 10 6.7
    2 -8 11 6.24
    2 -8 10 1.96
    2 -8 9 1.46
    2 -8 8 25.65
    2 -8 7 75.13
    2 -8 6 72.81
    2 -8 5 0.05
    2 -8 4 57.3
    2 -8 3 141.28
    2 -8 2 119.25
    2 -8 1 30.51
    2 -8 0 1.72
    2 -8 -1 62.92
    2 -8 -2 134.45
    2 -8 -3 112.16
    2 -8 -4 29.96
    2 -8 -5 3.71
    2 -8 -6 42.05
    2 -8 -7 56.49
    2 -8 -8 20.32
    2 -8 -9 2.92
    2 -7 -10 4.32
    2 -7 -9 27.65
    2 -7 -8 48.8
    2 -7 -7 40.09
    2 -7 -6 2.7
    2 -7 -5 30.4
    2 -7 -4 157.78
    2 -7 -3 233.31
    2 -7 -2 117.12
    2 -7 -1 8.33
    2 -7 0 164.9
    2 -7 1 208.17
    2 -7 2 104.71
    2 -7 3 73.67
    2 -7 4 1.07
    2 -7 5 81.44
    2 -7 6 170.37
    2 -7 7 56.78
    2 -7 8 -0.34
    2 -7 9 5.33
    2 -7 10 7.82
    2 -7 11 14.49
    2 -7 12 10.17
    2 -6 12 3.5
    2 -6 11 23.11
    2 -6 10 26.86
    2 -6 9 30.83
    2 -6 8 8.98
    2 -6 7 17.14
    2 -6 6 138.95
    2 -6 5 182.19
    2 -6 4 52.22
    2 -6 3 4.55
    2 -6 2 18.13
    2 -6 1 103.22
    2 -6 0 427.6
    2 -6 -1 262.37
    2 -6 -2 1.19
    2 -6 -3 127.97
    2 -6 -4 199.65
    2 -6 -5 119.3
    2 -6 -6 30.02
    2 -6 -7 2.49
    2 -6 -8 31.45
    2 -6 -9 57.43
    2 -6 -10 34.22
    2 -6 -11 7.11
    2 -5 -12 4.62
    2 -5 -11 33.53
    2 -5 -10 48.54
    2 -5 -9 20.03
    2 -5 -8 4.66
    2 -5 -7 66.12
    2 -5 -6 113.49
    2 -5 -5 103.75
    2 -5 -4 99
    2 -5 -3 2.42
    2 -5 -2 191.98
    2 -5 -1 324.28
    2 -5 0 261.57
    2 -5 1 22.79
    2 -5 2 2.33
    2 -5 3 50.54
    2 -5 4 300.11
    2 -5 5 170.37
    2 -5 6 19.43
    2 -5 7 -0.2
    2 -5 8 46.13
    2 -5 9 99.61
    2 -5 10 64.78
    2 -5 11 7.99
    2 -5 12 4.99
    2 -5 13 9.2
    2 -4 13 16.49
    2 -4 12 34.08
    2 -4 11 8.95
    2 -4 10 19.57
    2 -4 9 141.61
    2 -4 8 115.39
    2 -4 7 43.18
    2 -4 6 12.68
    2 -4 5 38.36
    2 -4 4 358.18
    2 -4 3 465.71
    2 -4 2 291.01
    2 -4 1 21.55
    2 -4 0 65.21
    2 -4 -1 321.29
    2 -4 -2 384.27
    2 -4 -3 143.59
    2 -4 -4 1.5
    2 -4 -5 26.23
    2 -4 -6 76.14
    2 -4 -7 124.36
    2 -4 -8 79.53
    2 -4 -9 2.05
    2 -4 -10 17.64
    2 -4 -11 26.19
    2 -4 -12 17.23
    2 -4 -13 3.2
    2 -3 -13 11.35
    2 -3 -12 14.8
    2 -3 -11 8.11
    2 -3 -10 0.66
    2 -3 -9 27.2
    2 -3 -8 112.27
    2 -3 -7 157.29
    2 -3 -6 55.18
    2 -3 -5 4.88
    2 -3 -4 250.38
    2 -3 -3 461.95
    2 -3 -2 238.7
    2 -3 -1 29.1
    2 -3 0 10.65
    2 -3 1 511.22
    2 -3 2 994.62
    2 -3 3 759.7
    2 -3 4 41.17
    2 -3 5 171.09
    2 -3 6 183.62
    2 -3 7 188.14
    2 -3 8 116.55
    2 -3 9 16.12
    2 -3 10 8.19
    2 -3 11 52.47
    2 -3 12 41.39
    2 -3 13 9.95
    2 -2 13 0.79
    2 -2 12 12.41
    2 -2 11 45.22
    2 -2 10 65.27
    2 -2 9 21.28
    2 -2 8 5.45
    2 -2 7 53.08
    2 -2 6 282.84
    2 -2 5 527.54
    2 -2 4 173.36
    2 -2 3 76.36
    2 -2 2 552.04
    2 -2 1 1069.72
    2 -2 0 212.32
    2 -2 -1 40.11
    2 -2 -2 69.74
    2 -2 -3 734.45
    2 -2 -4 894.31
    2 -2 -5 240.36
    2 -2 -6 4.11
    2 -2 -7 97.26
    2 -2 -8 103.23
    2 -2 -9 88.63
    2 -2 -10 29.33
    2 -2 -11 0.34
    2 -2 -12 5.78
    2 -2 -13 9.51
    2 -1 -14 8.68
    2 -1 -13 6.82
    2 -1 -12 -0.64
    2 -1 -11 34.11
    2 -1 -10 80.06
    2 -1 -9 63.48
    2 -1 -8 24.44
    2 -1 -7 3.98
    2 -1 -6 173.39
    2 -1 -5 869.3
    2 -1 -4 672.77
    2 -1 -3 234.01
    2 -1 -2 804.99
    2 -1 -1 384.77
    2 -1 0 249.99
    2 -1 1 535.39
    2 -1 2 251.65
    2 -1 3 28.96
    2 -1 4 483.46
    2 -1 5 473.45
    2 -1 6 86.59
    2 -1 7 0.78
    2 -1 8 37.35
    2 -1 9 61.37
    2 -1 10 55.24
    2 -1 11 18.66
    2 -1 12 2.42
    2 -1 13 1.87
    2 0 13 14.37
    2 0 12 3.26
    2 0 11 2.3
    2 0 10 21.88
    2 0 9 133.18
    2 0 8 158.63
    2 0 7 33.68
    2 0 6 65.72
    2 0 5 190.44
    2 0 4 180.97
    2 0 3 295.8
    2 0 2 57.84
    2 0 1 4.28
    2 0 0 104.07
    2 0 -1 611.29
    2 0 -2 431.67
    2 0 -3 126.82
    2 0 -4 86.53
    2 0 -5 315.61
    2 0 -6 326.83
    2 0 -7 77.39
    2 0 -8 18.93
    2 0 -9 1.85
    2 0 -10 56.34
    2 0 -11 85.97
    2 0 -12 31.87
    2 0 -13 1.36
    2 0 -14 5.28
    2 1 -14 0.47
    2 1 -13 14.79
    2 1 -12 47.37
    2 1 -11 35.39
    2 1 -10 3.05
    2 1 -9 34.18
    2 1 -8 85.24
    2 1 -7 206.71
    2 1 -6 232.54
    2 1 -5 3.83
    2 1 -4 79.02
    2 1 -3 377.05
    2 1 -2 279.59
    2 1 -1 345.82
    2 1 0 257.66
    2 1 1 115.88
    2 1 2 632.66
    2 1 3 167.99
    2 1 4 118.31
    2 1 5 58.95
    2 1 6 8.1
    2 1 7 247.59
    2 1 8 212.91
    2 1 9 64.95
    2 1 10 0.42
    2 1 11 22.15
    2 1 12 23.91
    2 1 13 21.46
    2 2 13 3
    2 2 12 25.84
    2 2 11 59.55
    2 2 10 41.27
    2 2 9 0.89
    2 2 8 87.67
    2 2 7 260.54
    2 2 6 239.62
    2 2 5 24.45
    2 2 4 1.93
    2 2 3 257.07
    2 2 2 737.43
    2 2 1 927.35
    2 2 0 332.93
    2 2 -1 175.91
    2 2 -2 814.67
    2 2 -3 286.76
    2 2 -4 203.13
    2 2 -5 45.28
    2 2 -6 2.32
    2 2 -7 116.97
    2 2 -8 106.66
    2 2 -9 62.65
    2 2 -10 8.66
    2 2 -11 3.68
    2 2 -12 14.07
    2 2 -13 16.92
    2 2 -14 5.08
    2 3 -14 4.45
    2 3 -13 7.25
    2 3 -12 1.6
    2 3 -11 0.01
    2 3 -10 12.76
    2 3 -9 72.95
    2 3 -8 133.71
    2 3 -7 22.26
    2 3 -6 58.26
    2 3 -5 207.35
    2 3 -4 170.1
    2 3 -3 253.58
    2 3 -2 63.63
    2 3 -1 108.31
    2 3 0 815.01
    2 3 1 853.3
    2 3 2 331.38
    2 3 3 2.39
    2 3 4 220.87
    2 3 5 348.41
    2 3 6 231.26
    2 3 7 49.53
    2 3 8 1.22
    2 3 9 28.99
    2 3 10 61.95
    2 3 11 40.98
    2 3 12 5.64
    2 4 12 -1.77
    2 4 11 12.67
    2 4 10 30.79
    2 4 9 37.41
    2 4 8 37.67
    2 4 7 3.9
    2 4 6 44.66
    2 4 5 178.52
    2 4 4 283.51
    2 4 3 202.11
    2 4 2 4.08
    2 4 1 131.61
    2 4 0 536.82
    2 4 -1 408.91
    2 4 -2 57.24
    2 4 -3 0.83
    2 4 -4 111.3
    2 4 -5 302.66
    2 4 -6 267.01
    2 4 -7 37.55
    2 4 -8 33.38
    2 4 -9 62.34
    2 4 -10 36.46
    2 4 -11 14.54
    2 4 -12 3.96
    2 4 -13 1.19
    2 4 -14 5.11
    2 5 -13 3.46
    2 5 -12 13.09
    2 5 -11 23.08
    2 5 -10 21.89
    2 5 -9 6.27
    2 5 -8 27.84
    2 5 -7 137.42
    2 5 -6 188.01
    2 5 -5 90.24
    2 5 -4 0.82
    2 5 -3 198.33
    2 5 -2 301.57
    2 5 -1 234.54
    2 5 0 44.71
    2 5 1 2.31
    2 5 2 54.69
    2 5 3 157
    2 5 4 212.23
    2 5 5 49.53
    2 5 6 5.02
    2 5 7 41.59
    2 5 8 43.63
    2 5 9 24.72
    2 5 10 7.15
    2 5 11 1.87
    2 6 10 1.4
    2 6 9 6.07
    2 6 8 39.71
    2 6 7 79.09
    2 6 6 52.47
    2 6 5 1.14
    2 6 4 78.16
    2 6 3 111.31
    2 6 2 71.02
    2 6 1 55.37
    2 6 0 26.15
    2 6 -1 32.49
    2 6 -2 230.19
    2 6 -3 180.76
    2 6 -4 17.94
    2 6 -5 1.44
    2 6 -6 16.64
    2 6 -7 76.42
    2 6 -8 73.44
    2 6 -9 18.29
    2 6 -10 0.42
    2 6 -11 10.57
    2 6 -12 11.62
    2 6 -13 8.62
    2 7 -12 3.26
    2 7 -11 1.45
    2 7 -10 6.92
    2 7 -9 39.23
    2 7 -8 31.98
    2 7 -7 6.07
    2 7 -6 0.97
    2 7 -5 6.05
    2 7 -4 71.15
    2 7 -3 147.41
    2 7 -2 93.04
    2 7 -1 1.94
    2 7 0 55.55
    2 7 1 87.09
    2 7 2 74.23
    2 7 3 49.03
    2 7 4 0.87
    2 7 5 37.59
    2 7 6 75.48
    2 7 7 60.52
    2 7 8 7.96
    2 7 9 4.14
    2 8 8 2.28
    2 8 7 10.89
    2 8 6 44.2
    2 8 5 56.59
    2 8 4 35.49
    2 8 3 4.52
    2 8 2 24.95
    2 8 1 112.49
    2 8 0 126.16
    2 8 -1 39.16
    2 8 -2 0.09
    2 8 -3 63.85
    2 8 -4 98.86
    2 8 -5 30.44
    2 8 -6 6.97
    2 8 -7 0.01
    2 8 -8 6.3
    2 8 -9 23.68
    2 8 -10 14.92
    2 8 -11 1.99
    2 9 -10 13.94
    2 9 -9 9.92
    2 9 -8 0.73
    2 9 -7 11.01
    2 9 -6 34.07
    2 9 -5 40.21
    2 9 -4 18.11
    2 9 -3 0.48
    2 9 -2 39.34
    2 9 -1 81.37
    2 9 0 70.25
    2 9 1 15.86
    2 9 2 5.34
    2 9 3 48.42
    2 9 4 52.31
    2 9 5 24.01
    2 9 6 1.5
    2 9 7 1.22
    2 10 5 -0.64
    2 10 4 19.38
    2 10 3 41.67
    2 10 2 32.43
    2 10 1 2.85
    2 10 0 9.25
    2 10 -1 30.89
    2 10 -2 41.66
    2 10 -3 31.71
    2 10 -4 2.8
    2 10 -5 7.1
    2 10 -6 33.3
    2 10 -7 27.25
    2 10 -8 6.5
    2 10 -9 -1.54
    2 11 -7 13.71
    2 11 -6 3.09
    2 11 -5 2.68
    2 11 -4 25.25
    2 11 -3 28.76
    2 11 -2 12.47
    2 11 -1 2.16
    2 11 0 0.45
    2 11 1 12.06
    2 11 2 26.93
    2 11 3 16.32
    3 -12 5 7.21
    3 -12 4 1.52
    3 -12 3 4.2
    3 -12 2 17.88
    3 -12 1 21.75
    3 -12 0 14.83
    3 -12 -1 1.73
    3 -12 -2 5.1
    3 -11 -5 23.04
    3 -11 -4 27.66
    3 -11 -3 9.1
    3 -11 -2 1.48
    3 -11 -1 23
    3 -11 0 37.61
    3 -11 1 35.34
    3 -11 2 5.22
    3 -11 3 0.95
    3 -11 4 13.08
    3 -11 5 19.05
    3 -11 6 17.47
    3 -11 7 8.49
    3 -10 9 28.72
    3 -10 8 20.07
    3 -10 7 0.78
    3 -10 6 11.25
    3 -10 5 25.13
    3 -10 4 41.25
    3 -10 3 44.42
    3 -10 2 10.14
    3 -10 1 16.79
    3 -10 0 87.91
    3 -10 -1 69.88
    3 -10 -2 16.16
    3 -10 -3 0.78
    3 -10 -4 8.13
    3 -10 -5 22.03
    3 -10 -6 28.96
    3 -10 -7 11.47
    3 -9 -8 9.42
    3 -9 -7 38.97
    3 -9 -6 42.8
    3 -9 -5 7.96
    3 -9 -4 5.77
    3 -9 -3 28.47
    3 -9 -2 69.34
    3 -9 -1 99.18
    3 -9 0 52.41
    3 -9 1 5.12
    3 -9 2 121.87
    3 -9 3 112.94
    3 -9 4 32.65
    3 -9 5 4.1
    3 -9 6 9.6
    3 -9 7 33.62
    3 -9 8 42.34
    3 -9 9 14.94
    3 -9 10 -0.54
    3 -8 11 7.25
    3 -8 10 4.2
    3 -8 9 -0.68
    3 -8 8 8.42
    3 -8 7 51.36
    3 -8 6 63.31
    3 -8 5 21.5
    3 -8 4 3.34
    3 -8 3 87.34
    3 -8 2 174.42
    3 -8 1 89.87
    3 -8 0 10.87
    3 -8 -1 28.01
    3 -8 -2 90.28
    3 -8 -3 116.07
    3 -8 -4 74.85
    3 -8 -5 11.05
    3 -8 -6 17.51
    3 -8 -7 53.85
    3 -8 -8 34.31
    3 -8 -9 10.28
    3 -7 -10 10.89
    3 -7 -9 30.09
    3 -7 -8 40.06
    3 -7 -7 12.21
    3 -7 -6 7.45
    3 -7 -5 98.41
    3 -7 -4 171.32
    3 -7 -3 82.67
    3 -7 -2 4.54
    3 -7 -1 54.79
    3 -7 0 166.36
    3 -7 1 148.43
    3 -7 2 77.34
    3 -7 3 7.93
    3 -7 4 10.41
    3 -7 5 114.41
    3 -7 6 130.73
    3 -7 7 23.67
    3 -7 8 0.58
    3 -7 9 5.21
    3 -7 10 8.6
    3 -7 11 18.83
    3 -6 12 1.39
    3 -6 11 16.32
    3 -6 10 26.15
    3 -6 9 39.53
    3 -6 8 39.48
    3 -6 7 0.08
    3 -6 6 133.12
    3 -6 5 200.75
    3 -6 4 97.28
    3 -6 3 8.64
    3 -6 2 1.35
    3 -6 1 34.85
    3 -6 0 226.15
    3 -6 -1 292.32
    3 -6 -2 38.29
    3 -6 -3 8.97
    3 -6 -4 90.47
    3 -6 -5 131.22
    3 -6 -6 88.95
    3 -6 -7 10.27
    3 -6 -8 6.09
    3 -6 -9 26.82
    3 -6 -10 28.05
    3 -6 -11 16.1
    3 -5 -12 12.14
    3 -5 -11 25.42
    3 -5 -10 22.72
    3 -5 -9 2.78
    3 -5 -8 23.89
    3 -5 -7 74.31
    3 -5 -6 71.3
    3 -5 -5 86.49
    3 -5 -4 22.91
    3 -5 -3 2.5
    3 -5 -2 329.12
    3 -5 -1 558.12
    3 -5 0 111.98
    3 -5 1 1.14
    3 -5 2 29.37
    3 -5 3 145.4
    3 -5 4 267.12
    3 -5 5 213.47
    3 -5 6 6.98
    3 -5 7 49.64
    3 -5 8 125.03
    3 -5 9 80.34
    3 -5 10 17.26
    3 -5 11 0.32
    3 -5 12 9.16
    3 -4 13 7.63
    3 -4 12 36.21
    3 -4 11 27.26
    3 -4 10 0.19
    3 -4 9 36.51
    3 -4 8 133.92
    3 -4 7 177.53
    3 -4 6 68.47
    3 -4 5 1.83
    3 -4 4 256.03
    3 -4 3 496.69
    3 -4 2 238.08
    3 -4 1 157.27
    3 -4 0 4.65
    3 -4 -1 327.19
    3 -4 -2 603.76
    3 -4 -3 224.58
    3 -4 -4 2.05
    3 -4 -5 23.79
    3 -4 -6 31.72
    3 -4 -7 85.8
    3 -4 -8 93.96
    3 -4 -9 8.22
    3 -4 -10 2.07
    3 -4 -11 18.42
    3 -4 -12 15.98
    3 -4 -13 4.11
    3 -3 -13 7.66
    3 -3 -12 9.92
    3 -3 -11 4.09
    3 -3 -10 3.32
    3 -3 -9 79.25
    3 -3 -8 163.79
    3 -3 -7 64.48
    3 -3 -6 10.94
    3 -3 -5 50.84
    3 -3 -4 192.33
    3 -3 -3 448.15
    3 -3 -2 370.55
    3 -3 -1 43.46
    3 -3 0 163.05
    3 -3 1 480.99
    3 -3 2 524.31
    3 -3 3 77.11
    3 -3 4 2.49
    3 -3 5 192.29
    3 -3 6 167.86
    3 -3 7 107.45
    3 -3 8 48.69
    3 -3 9 -0.35
    3 -3 10 30.04
    3 -3 11 56.37
    3 -3 12 21.95
    3 -3 13 0.38
    3 -2 13 0.88
    3 -2 12 5.86
    3 -2 11 44.44
    3 -2 10 62.82
    3 -2 9 20.68
    3 -2 8 0.87
    3 -2 7 21.21
    3 -2 6 52.37
    3 -2 5 303.4
    3 -2 4 408.81
    3 -2 3 1.53
    3 -2 2 207.06
    3 -2 1 635.99
    3 -2 0 419.11
    3 -2 -1 112.91
    3 -2 -2 3.89
    3 -2 -3 154.65
    3 -2 -4 595.51
    3 -2 -5 459.19
    3 -2 -6 120.88
    3 -2 -7 5.34
    3 -2 -8 98.78
    3 -2 -9 141.76
    3 -2 -10 47.38
    3 -2 -11 4.7
    3 -2 -12 2
    3 -2 -13 4.9
    3 -1 -14 4.85
    3 -1 -13 0.48
    3 -1 -12 6.77
    3 -1 -11 44.2
    3 -1 -10 84.59
    3 -1 -9 41.39
    3 -1 -8 0.82
    3 -1 -7 56.72
    3 -1 -6 220.4
    3 -1 -5 413.82
    3 -1 -4 270.7
    3 -1 -3 20.27
    3 -1 -2 745.87
    3 -1 -1 669.55
    3 -1 0 219.08
    3 -1 1 243.43
    3 -1 2 0.87
    3 -1 3 156.37
    3 -1 4 561
    3 -1 5 235.76
    3 -1 6 16.64
    3 -1 7 1.93
    3 -1 8 39.25
    3 -1 9 89.42
    3 -1 10 59.7
    3 -1 11 16.23
    3 -1 12 0.66
    3 -1 13 10.1
    3 0 13 26.76
    3 0 12 15.43
    3 0 11 2.87
    3 0 10 16.61
    3 0 9 83.2
    3 0 8 178.97
    3 0 7 138.23
    3 0 6 6.88
    3 0 5 104.79
    3 0 4 472.13
    3 0 3 400.01
    3 0 2 115.96
    3 0 1 4.03
    3 0 0 368.98
    3 0 -1 98.95
    3 0 -2 500.83
    3 0 -3 246.99
    3 0 -4 2.8
    3 0 -5 162.81
    3 0 -6 222.08
    3 0 -7 88.96
    3 0 -8 31.59
    3 0 -9 6.55
    3 0 -10 15.05
    3 0 -11 43.25
    3 0 -12 33.15
    3 0 -13 6.94
    3 0 -14 2.17
    3 1 -14 1.58
    3 1 -13 14.56
    3 1 -12 31.29
    3 1 -11 10.8
    3 1 -10 12.27
    3 1 -9 35.69
    3 1 -8 40.28
    3 1 -7 70.69
    3 1 -6 120.29
    3 1 -5 2.38
    3 1 -4 143.55
    3 1 -3 401.28
    3 1 -2 273.32
    3 1 -1 288.84
    3 1 0 6.09
    3 1 1 351.36
    3 1 2 544.13
    3 1 3 303.12
    3 1 4 138.96
    3 1 5 2.8
    3 1 6 126.41
    3 1 7 284.8
    3 1 8 177.03
    3 1 9 10.35
    3 1 10 18.18
    3 1 11 28.84
    3 1 12 23.31
    3 2 12 8.76
    3 2 11 34.56
    3 2 10 61.13
    3 2 9 17.12
    3 2 8 19
    3 2 7 156.84
    3 2 6 226.95
    3 2 5 153.03
    3 2 4 23.93
    3 2 3 29.48
    3 2 2 472.42
    3 2 1 943.09
    3 2 0 445.52
    3 2 -1 20.25
    3 2 -2 117.18
    3 2 -3 466.56
    3 2 -4 193.4
    3 2 -5 105.47
    3 2 -6 0.86
    3 2 -7 74.63
    3 2 -8 68.69
    3 2 -9 59.75
    3 2 -10 21.46
    3 2 -11 1.99
    3 2 -12 10.48
    3 2 -13 12.24
    3 2 -14 1.61
    3 3 -14 7.1
    3 3 -13 3.24
    3 3 -12 -0.88
    3 3 -11 10.45
    3 3 -10 47.97
    3 3 -9 86.09
    3 3 -8 55.66
    3 3 -7 0.83
    3 3 -6 168.75
    3 3 -5 230.74
    3 3 -4 168.71
    3 3 -3 85.84
    3 3 -2 21.51
    3 3 -1 406.87
    3 3 0 828.87
    3 3 1 406.5
    3 3 2 2.92
    3 3 3 157.87
    3 3 4 157.48
    3 3 5 133.88
    3 3 6 116.69
    3 3 7 12.75
    3 3 8 11.49
    3 3 9 52.85
    3 3 10 48.53
    3 3 11 15.46
    3 3 12 1.23
    3 4 11 2
    3 4 10 28.02
    3 4 9 46.88
    3 4 8 36.09
    3 4 7 9.95
    3 4 6 8.93
    3 4 5 70.17
    3 4 4 149.28
    3 4 3 183.36
    3 4 2 80.47
    3 4 1 51.16
    3 4 0 432.63
    3 4 -1 212.68
    3 4 -2 75.28
    3 4 -3 31.44
    3 4 -4 4.31
    3 4 -5 173.35
    3 4 -6 300.25
    3 4 -7 115.39
    3 4 -8 -0.3
    3 4 -9 27.72
    3 4 -10 36.57
    3 4 -11 23.11
    3 4 -12 9.95
    3 4 -13 -2.24
    3 5 -13 9.76
    3 5 -12 15.38
    3 5 -11 10.2
    3 5 -10 3.56
    3 5 -9 -1.26
    3 5 -8 31.94
    3 5 -7 143.38
    3 5 -6 84.39
    3 5 -5 1.67
    3 5 -4 33.46
    3 5 -3 68.35
    3 5 -2 152.11
    3 5 -1 135.28
    3 5 0 21.58
    3 5 1 7.35
    3 5 2 110.04
    3 5 3 202.03
    3 5 4 100.47
    3 5 5 14.37
    3 5 6 17.05
    3 5 7 50
    3 5 8 43.51
    3 5 9 26.7
    3 5 10 3.73
    3 6 10 1.48
    3 6 9 -1.08
    3 6 8 17.51
    3 6 7 64.82
    3 6 6 87.84
    3 6 5 23.25
    3 6 4 18.33
    3 6 3 136.9
    3 6 2 104.22
    3 6 1 52.26
    3 6 0 24.92
    3 6 -1 16.13
    3 6 -2 109.42
    3 6 -3 88.56
    3 6 -4 48.22
    3 6 -5 13.74
    3 6 -6 9.05
    3 6 -7 45.62
    3 6 -8 54.39
    3 6 -9 9.48
    3 6 -10 0.18
    3 6 -11 1.25
    3 6 -12 3.84
    3 6 -13 9.8
    3 7 -12 0.91
    3 7 -11 -0.5
    3 7 -10 5.96
    3 7 -9 20.17
    3 7 -8 25.08
    3 7 -7 3.13
    3 7 -6 2.32
    3 7 -5 23.54
    3 7 -4 118.4
    3 7 -3 117.36
    3 7 -2 16.82
    3 7 -1 22.28
    3 7 0 101.71
    3 7 1 107.34
    3 7 2 61.18
    3 7 3 8.9
    3 7 4 11.26
    3 7 5 72.93
    3 7 6 78.35
    3 7 7 24.01
    3 7 8 -0.17
    3 7 9 12.48
    3 8 7 -0.87
    3 8 6 19.61
    3 8 5 51.6
    3 8 4 54.42
    3 8 3 18.85
    3 8 2 1.53
    3 8 1 34.42
    3 8 0 107.56
    3 8 -1 127.18
    3 8 -2 25.01
    3 8 -3 15.5
    3 8 -4 66.66
    3 8 -5 49.05
    3 8 -6 18.46
    3 8 -7 2.59
    3 8 -8 1.99
    3 8 -9 14.91
    3 8 -10 13.19
    3 8 -11 2.52
    3 9 -10 13.06
    3 9 -9 2.03
    3 9 -8 6.08
    3 9 -7 22.76
    3 9 -6 22.36
    3 9 -5 19
    3 9 -4 6.34
    3 9 -3 7.32
    3 9 -2 55.15
    3 9 -1 74.95
    3 9 0 23.63
    3 9 1 -0.63
    3 9 2 16.36
    3 9 3 34.45
    3 9 4 28.37
    3 9 5 7.91
    3 9 6 1.43
    3 10 4 4.31
    3 10 3 24.75
    3 10 2 26.92
    3 10 1 8.15
    3 10 0 2.11
    3 10 -1 13.91
    3 10 -2 31.43
    3 10 -3 23.36
    3 10 -4 6.69
    3 10 -5 -1.47
    3 10 -6 9.14
    3 10 -7 17.14
    3 10 -8 16.19
    3 11 -6 -0.29
    3 11 -5 1.1
    3 11 -4 16.31
    3 11 -3 13.22
    3 11 -2 4.69
    3 11 -1 0.63
    3 11 0 1.15
    3 11 1 17.27
    4 -12 4 4.08
    4 -12 3 2.89
    4 -12 2 17.03
    4 -12 1 18.79
    4 -12 0 15.34
    4 -12 -1 6.84
    4 -11 -5 19.32
    4 -11 -4 18.1
    4 -11 -3 2.15
    4 -11 -2 9.07
    4 -11 -1 33.84
    4 -11 0 34.33
    4 -11 1 21.58
    4 -11 2 2.65
    4 -11 3 6.88
    4 -11 4 30.19
    4 -11 5 30.02
    4 -11 6 13.37
    4 -11 7 -0.42
    4 -10 8 31.59
    4 -10 7 5.87
    4 -10 6 1.62
    4 -10 5 11.88
    4 -10 4 40.68
    4 -10 3 53.84
    4 -10 2 33.24
    4 -10 1 2.52
    4 -10 0 40.73
    4 -10 -1 73.5
    4 -10 -2 48.95
    4 -10 -3 9.03
    4 -10 -4 4.73
    4 -10 -5 18.17
    4 -10 -6 25.52
    4 -10 -7 14.28
    4 -9 -8 19.73
    4 -9 -7 38.63
    4 -9 -6 25.15
    4 -9 -5 -0.21
    4 -9 -4 18.56
    4 -9 -3 56.65
    4 -9 -2 79.75
    4 -9 -1 63.84
    4 -9 0 1.83
    4 -9 1 65.91
    4 -9 2 135.39
    4 -9 3 57.24
    4 -9 4 2.99
    4 -9 5 2.45
    4 -9 6 10.14
    4 -9 7 35.23
    4 -9 8 31.77
    4 -9 9 5.95
    4 -8 10 14.01
    4 -8 9 0.05
    4 -8 8 -1.11
    4 -8 7 31.58
    4 -8 6 42.64
    4 -8 5 33.15
    4 -8 4 8.12
    4 -8 3 12.37
    4 -8 2 130.32
    4 -8 1 203.23
    4 -8 0 34.64
    4 -8 -1 1.61
    4 -8 -2 26.9
    4 -8 -3 68.85
    4 -8 -4 95.18
    4 -8 -5 37.57
    4 -8 -6 0.68
    4 -8 -7 26.21
    4 -8 -8 43.3
    4 -8 -9 17.88
    4 -7 -10 15.02
    4 -7 -9 23.27
    4 -7 -8 21.51
    4 -7 -7 0.15
    4 -7 -6 37.25
    4 -7 -5 116.27
    4 -7 -4 68.99
    4 -7 -3 13.26
    4 -7 -2 3.57
    4 -7 -1 38.75
    4 -7 0 122.08
    4 -7 1 136.43
    4 -7 2 57.38
    4 -7 3 4.69
    4 -7 4 56.52
    4 -7 5 105.6
    4 -7 6 87.46
    4 -7 7 11.32
    4 -7 8 1.92
    4 -7 9 11.69
    4 -7 10 22.66
    4 -7 11 21.89
    4 -6 12 -0.32
    4 -6 11 9.66
    4 -6 10 22.48
    4 -6 9 45.58
    4 -6 8 55.15
    4 -6 7 10.06
    4 -6 6 35.53
    4 -6 5 193.61
    4 -6 4 127.84
    4 -6 3 49.28
    4 -6 2 1.64
    4 -6 1 53.41
    4 -6 0 168.03
    4 -6 -1 156.23
    4 -6 -2 46.54
    4 -6 -3 3.5
    4 -6 -4 16.05
    4 -6 -5 113.14
    4 -6 -6 115.02
    4 -6 -7 22.57
    4 -6 -8 1.92
    4 -6 -9 7.13
    4 -6 -10 10.45
    4 -6 -11 13.35
    4 -5 -12 10.82
    4 -5 -11 13.39
    4 -5 -10 5.05
    4 -5 -9 -0.29
    4 -5 -8 18.69
    4 -5 -7 79.97
    4 -5 -6 96.87
    4 -5 -5 39.7
    4 -5 -4 2.83
    4 -5 -3 104.35
    4 -5 -2 340.36
    4 -5 -1 387.49
    4 -5 0 47.78
    4 -5 1 9.62
    4 -5 2 127.49
    4 -5 3 202.05
    4 -5 4 221.78
    4 -5 5 99.06
    4 -5 6 9.63
    4 -5 7 148.61
    4 -5 8 109.44
    4 -5 9 27.38
    4 -5 10 0.58
    4 -5 11 3.52
    4 -5 12 11.41
    4 -4 12 17.77
    4 -4 11 27.61
    4 -4 10 10.27
    4 -4 9 0.49
    4 -4 8 57.36
    4 -4 7 190.06
    4 -4 6 190.57
    4 -4 5 10.84
    4 -4 4 68.11
    4 -4 3 184.86
    4 -4 2 329.04
    4 -4 1 317.38
    4 -4 0 116.19
    4 -4 -1 76.94
    4 -4 -2 753.72
    4 -4 -3 324.6
    4 -4 -4 60.65
    4 -4 -5 1.38
    4 -4 -6 39.25
    4 -4 -7 83
    4 -4 -8 104.64
    4 -4 -9 35.52
    4 -4 -10 0.74
    4 -4 -11 11.36
    4 -4 -12 13.66
    4 -3 -13 4.74
    4 -3 -12 4.85
    4 -3 -11 1.76
    4 -3 -10 21.45
    4 -3 -9 110.78
    4 -3 -8 134.51
    4 -3 -7 14.16
    4 -3 -6 15.14
    4 -3 -5 110.13
    4 -3 -4 298.88
    4 -3 -3 340.41
    4 -3 -2 184.49
    4 -3 -1 28.27
    4 -3 0 455.66
    4 -3 1 423.86
    4 -3 2 138.74
    4 -3 3 22.36
    4 -3 4 48.57
    4 -3 5 143.28
    4 -3 6 165.92
    4 -3 7 71.56
    4 -3 8 4.58
    4 -3 9 9.45
    4 -3 10 43.86
    4 -3 11 49.23
    4 -3 12 10.76
    4 -2 12 2.02
    4 -2 11 37.6
    4 -2 10 86.58
    4 -2 9 54.92
    4 -2 8 3.38
    4 -2 7 23.42
    4 -2 6 57.73
    4 -2 5 169.68
    4 -2 4 206.42
    4 -2 3 96.85
    4 -2 2 43.64
    4 -2 1 294.32
    4 -2 0 312.52
    4 -2 -1 295.58
    4 -2 -2 97.31
    4 -2 -3 57.59
    4 -2 -4 71.26
    4 -2 -5 229.82
    4 -2 -6 164.52
    4 -2 -7 38.82
    4 -2 -8 11.87
    4 -2 -9 96.21
    4 -2 -10 62.9
    4 -2 -11 16.49
    4 -2 -12 1.41
    4 -2 -13 1.36
    4 -1 -13 2.75
    4 -1 -12 10.31
    4 -1 -11 26.08
    4 -1 -10 46.96
    4 -1 -9 17.26
    4 -1 -8 33.73
    4 -1 -7 102.72
    4 -1 -6 163.28
    4 -1 -5 93.02
    4 -1 -4 3.21
    4 -1 -3 105.63
    4 -1 -2 175.11
    4 -1 -1 213.42
    4 -1 0 133.82
    4 -1 1 35.95
    4 -1 2 8.15
    4 -1 3 397.28
    4 -1 4 493.78
    4 -1 5 85.78
    4 -1 6 2.63
    4 -1 7 20.26
    4 -1 8 60
    4 -1 9 94.97
    4 -1 10 68.35
    4 -1 11 3.58
    4 -1 12 12.83
    4 0 12 34.52
    4 0 11 9.74
    4 0 10 1.69
    4 0 9 36.44
    4 0 8 123.2
    4 0 7 157.69
    4 0 6 91.22
    4 0 5 0.16
    4 0 4 362.07
    4 0 3 550.63
    4 0 2 297.95
    4 0 1 13.21
    4 0 0 70.18
    4 0 -1 160.73
    4 0 -2 287.69
    4 0 -3 385.89
    4 0 -4 21.55
    4 0 -5 74.61
    4 0 -6 136.13
    4 0 -7 87.09
    4 0 -8 46.35
    4 0 -9 10.44
    4 0 -10 3.19
    4 0 -11 15.7
    4 0 -12 17.6
    4 0 -13 8.75
    4 0 -14 1.44
    4 1 -14 1.75
    4 1 -13 9.09
    4 1 -12 14.48
    4 1 -11 -0.64
    4 1 -10 7.78
    4 1 -9 39.54
    4 1 -8 33.49
    4 1 -7 100.19
    4 1 -6 82.67
    4 1 -5 6.4
    4 1 -4 364.55
    4 1 -3 614.72
    4 1 -2 221.75
    4 1 -1 5.7
    4 1 0 7.08
    4 1 1 355.66
    4 1 2 610.33
    4 1 3 422.91
    4 1 4 2.73
    4 1 5 123.61
    4 1 6 209.55
    4 1 7 170.89
    4 1 8 38.78
    4 1 9 0.48
    4 1 10 27.27
    4 1 11 28.3
    4 1 12 21.14
    4 2 11 18.56
    4 2 10 35.4
    4 2 9 38.41
    4 2 8 0.16
    4 2 7 70.35
    4 2 6 151.36
    4 2 5 151.34
    4 2 4 103.54
    4 2 3 0.2
    4 2 2 167.51
    4 2 1 432.57
    4 2 0 402.05
    4 2 -1 132.08
    4 2 -2 1.18
    4 2 -3 222.34
    4 2 -4 451.13
    4 2 -5 218.52
    4 2 -6 1.94
    4 2 -7 20.26
    4 2 -8 42.52
    4 2 -9 55.21
    4 2 -10 45.04
    4 2 -11 4.66
    4 2 -12 4.79
    4 2 -13 11.93
    4 2 -14 4.34
    4 3 -13 1.84
    4 3 -12 3.85
    4 3 -11 34.68
    4 3 -10 61.95
    4 3 -9 29.79
    4 3 -8 1.75
    4 3 -7 27.44
    4 3 -6 174.96
    4 3 -5 233.44
    4 3 -4 120.42
    4 3 -3 3.41
    4 3 -2 95.22
    4 3 -1 160.81
    4 3 0 428.01
    4 3 1 98.95
    4 3 2 26.23
    4 3 3 78.49
    4 3 4 99.9
    4 3 5 94.5
    4 3 6 45.68
    4 3 7 0.98
    4 3 8 29.02
    4 3 9 54.75
    4 3 10 26.41
    4 3 11 5.79
    4 4 10 10.74
    4 4 9 50.47
    4 4 8 55.5
    4 4 7 19.59
    4 4 6 -0.38
    4 4 5 42.06
    4 4 4 72.24
    4 4 3 132.61
    4 4 2 145.1
    4 4 1 1.44
    4 4 0 149.49
    4 4 -1 259.47
    4 4 -2 116.15
    4 4 -3 41.42
    4 4 -4 6.25
    4 4 -5 21.62
    4 4 -6 139.74
    4 4 -7 95.61
    4 4 -8 16.51
    4 4 -9 1.2
    4 4 -10 10.38
    4 4 -11 26.29
    4 4 -12 19.19
    4 4 -13 2.56
    4 5 -13 7.88
    4 5 -12 6.98
    4 5 -11 4.25
    4 5 -10 0.33
    4 5 -9 4.11
    4 5 -8 22.45
    4 5 -7 75.33
    4 5 -6 35.87
    4 5 -5 4.15
    4 5 -4 45.28
    4 5 -3 49.62
    4 5 -2 84.75
    4 5 -1 100.73
    4 5 0 8
    4 5 1 52.88
    4 5 2 194.88
    4 5 3 182.84
    4 5 4 34.43
    4 5 5 2.17
    4 5 6 35.77
    4 5 7 52.47
    4 5 8 46.01
    4 5 9 14.68
    4 5 10 -1.25
    4 6 9 -0.37
    4 6 8 5.12
    4 6 7 36.54
    4 6 6 79.43
    4 6 5 50.9
    4 6 4 3.65
    4 6 3 36.24
    4 6 2 152.05
    4 6 1 150.49
    4 6 0 33.24
    4 6 -1 3.93
    4 6 -2 49.27
    4 6 -3 77.39
    4 6 -4 74.04
    4 6 -5 20.86
    4 6 -6 0.39
    4 6 -7 37.22
    4 6 -8 41.03
    4 6 -9 8.95
    4 6 -10 1.78
    4 6 -11 0.59
    4 6 -12 2.16
    4 7 -11 0.26
    4 7 -10 6.37
    4 7 -9 18.27
    4 7 -8 21.69
    4 7 -7 2.37
    4 7 -6 20.88
    4 7 -5 79.96
    4 7 -4 73.96
    4 7 -3 34.37
    4 7 -2 2.35
    4 7 -1 64.07
    4 7 0 107.45
    4 7 1 78.87
    4 7 2 19.67
    4 7 3 0.76
    4 7 4 41
    4 7 5 70.29
    4 7 6 40.85
    4 7 7 2.28
    4 7 8 3.66
    4 8 7 3.75
    4 8 6 4.56
    4 8 5 29.97
    4 8 4 44.32
    4 8 3 17.9
    4 8 2 4.32
    4 8 1 1.86
    4 8 0 39.58
    4 8 -1 93.74
    4 8 -2 50.41
    4 8 -3 3.26
    4 8 -4 18.99
    4 8 -5 45.99
    4 8 -6 34.89
    4 8 -7 13.36
    4 8 -8 -0.42
    4 8 -9 8.4
    4 8 -10 9.97
    4 8 -11 4.73
    4 9 -9 -0.19
    4 9 -8 13.24
    4 9 -7 20.21
    4 9 -6 14.63
    4 9 -5 6.6
    4 9 -4 0.71
    4 9 -3 17.62
    4 9 -2 49.76
    4 9 -1 26.36
    4 9 0 1.15
    4 9 1 4.17
    4 9 2 14.62
    4 9 3 21.88
    4 9 4 14.42
    4 9 5 3.18
    4 10 3 11.73
    4 10 2 19.76
    4 10 1 14.06
    4 10 0 2
    4 10 -1 6.67
    4 10 -2 21.57
    4 10 -3 18.8
    4 10 -4 7.19
    4 10 -5 2.15
    4 10 -6 3.52
    4 10 -7 3.57
    4 10 -8 11.94
    4 11 -4 7.1
    4 11 -3 8.1
    4 11 -2 4.72
    4 11 -1 1.77
    5 -12 1 18.37
    5 -11 -4 11.3
    5 -11 -3 1.29
    5 -11 -2 28.79
    5 -11 -1 36.98
    5 -11 0 23.27
    5 -11 1 6.53
    5 -11 2 -0.82
    5 -11 3 22.3
    5 -11 4 52.37
    5 -11 5 25.01
    5 -11 6 2.61
    5 -10 7 23.02
    5 -10 6 5.23
    5 -10 5 3.85
    5 -10 4 27.59
    5 -10 3 52.44
    5 -10 2 30.91
    5 -10 1 5.63
    5 -10 0 2.79
    5 -10 -1 33.56
    5 -10 -2 65.64
    5 -10 -3 35.65
    5 -10 -4 0.75
    5 -10 -5 15.55
    5 -10 -6 19.94
    5 -9 -8 23.83
    5 -9 -7 20.12
    5 -9 -6 3.81
    5 -9 -5 3.43
    5 -9 -4 36.92
    5 -9 -3 70.29
    5 -9 -2 39.04
    5 -9 -1 8.27
    5 -9 0 8.66
    5 -9 1 70.67
    5 -9 2 70.32
    5 -9 3 21.36
    5 -9 4 0.4
    5 -9 5 5.71
    5 -9 6 13.91
    5 -9 7 32.16
    5 -9 8 22.05
    5 -9 9 0.35
    5 -8 10 21.52
    5 -8 9 5.41
    5 -8 8 7.47
    5 -8 7 38.05
    5 -8 6 32.1
    5 -8 5 23.81
    5 -8 4 25.95
    5 -8 3 0.85
    5 -8 2 70
    5 -8 1 130.85
    5 -8 0 75.61
    5 -8 -1 4.77
    5 -8 -2 6.32
    5 -8 -3 30.49
    5 -8 -4 64
    5 -8 -5 49.46
    5 -8 -6 10.34
    5 -8 -7 3.17
    5 -8 -8 18.45
    5 -8 -9 21.07
    5 -7 -10 14.21
    5 -7 -9 15.77
    5 -7 -8 4.57
    5 -7 -7 6.12
    5 -7 -6 52.67
    5 -7 -5 83.29
    5 -7 -4 46.96
    5 -7 -3 -0.18
    5 -7 -2 2.33
    5 -7 -1 45.02
    5 -7 0 172.08
    5 -7 1 149.93
    5 -7 2 9.02
    5 -7 3 27.58
    5 -7 4 118.44
    5 -7 5 90.9
    5 -7 6 33.87
    5 -7 7 5.36
    5 -7 8 8.25
    5 -7 9 36.79
    5 -7 10 37.02
    5 -6 11 0.24
    5 -6 10 10.67
    5 -6 9 36.01
    5 -6 8 61.56
    5 -6 7 36.09
    5 -6 6 1.69
    5 -6 5 85.87
    5 -6 4 146.76
    5 -6 3 187.5
    5 -6 2 32.9
    5 -6 1 57.31
    5 -6 0 203.69
    5 -6 -1 156.8
    5 -6 -2 77.4
    5 -6 -3 23.48
    5 -6 -4 1.19
    5 -6 -5 83.24
    5 -6 -6 112.79
    5 -6 -7 45.04
    5 -6 -8 -1.07
    5 -6 -9 3.31
    5 -6 -10 5.43
    5 -6 -11 10.05
    5 -5 -12 10.25
    5 -5 -11 6.34
    5 -5 -10 -1.55
    5 -5 -9 0.34
    5 -5 -8 26.21
    5 -5 -7 100.64
    5 -5 -6 106.84
    5 -5 -5 5.53
    5 -5 -4 61.85
    5 -5 -3 145.28
    5 -5 -2 215.94
    5 -5 -1 133.15
    5 -5 0 7.93
    5 -5 1 79.35
    5 -5 2 210.22
    5 -5 3 207.03
    5 -5 4 102.35
    5 -5 5 1.43
    5 -5 6 64.85
    5 -5 7 108.07
    5 -5 8 58.95
    5 -5 9 5.68
    5 -5 10 1
    5 -5 11 5.06
    5 -4 12 15.9
    5 -4 11 17.42
    5 -4 10 12.71
    5 -4 9 2.39
    5 -4 8 7.28
    5 -4 7 89.92
    5 -4 6 209.9
    5 -4 5 58.87
    5 -4 4 6.56
    5 -4 3 28.94
    5 -4 2 126.76
    5 -4 1 249.1
    5 -4 0 250.79
    5 -4 -1 2.67
    5 -4 -2 120.79
    5 -4 -3 295.77
    5 -4 -4 166.45
    5 -4 -5 40.87
    5 -4 -6 3.71
    5 -4 -7 65.47
    5 -4 -8 100.46
    5 -4 -9 35.58
    5 -4 -10 4.97
    5 -4 -11 -0.62
    5 -4 -12 6.45
    5 -3 -13 3.94
    5 -3 -12 0.57
    5 -3 -11 5.32
    5 -3 -10 37.54
    5 -3 -9 77.2
    5 -3 -8 34.78
    5 -3 -7 1.42
    5 -3 -6 66.03
    5 -3 -5 122.7
    5 -3 -4 155.74
    5 -3 -3 188.93
    5 -3 -2 4.27
    5 -3 -1 308.13
    5 -3 0 325.22
    5 -3 1 167.85
    5 -3 2 14.86
    5 -3 3 1.83
    5 -3 4 19.98
    5 -3 5 157.23
    5 -3 6 173.72
    5 -3 7 41.55
    5 -3 8 2.51
    5 -3 9 38.01
    5 -3 10 41.77
    5 -3 11 24.04
    5 -3 12 5.08
    5 -2 12 1.29
    5 -2 11 8.5
    5 -2 10 66
    5 -2 9 94.95
    5 -2 8 39.42
    5 -2 7 0.19
    5 -2 6 82.49
    5 -2 5 191.37
    5 -2 4 191.9
    5 -2 3 84.78
    5 -2 2 0.39
    5 -2 1 74.23
    5 -2 0 282.69
    5 -2 -1 372.71
    5 -2 -2 33.48
    5 -2 -3 8.09
    5 -2 -4 47.5
    5 -2 -5 85.43
    5 -2 -6 83.22
    5 -2 -7 63.75
    5 -2 -8 3.93
    5 -2 -9 32.92
    5 -2 -10 36.59
    5 -2 -11 19.05
    5 -2 -12 4.34
    5 -2 -13 0.76
    5 -1 -13 2.65
    5 -1 -12 9.65
    5 -1 -11 17.45
    5 -1 -10 18.77
    5 -1 -9 1.76
    5 -1 -8 38.25
    5 -1 -7 96.43
    5 -1 -6 75.02
    5 -1 -5 43.15
    5 -1 -4 9.37
    5 -1 -3 20.44
    5 -1 -2 305.75
    5 -1 -1 230.82
    5 -1 0 164.2
    5 -1 1 4.24
    5 -1 2 115.12
    5 -1 3 330.35
    5 -1 4 313.46
    5 -1 5 52.07
    5 -1 6 8.45
    5 -1 7 53.3
    5 -1 8 98.37
    5 -1 9 84.73
    5 -1 10 22.28
    5 -1 11 3.07
    5 -1 12 21.94
    5 0 11 26.18
    5 0 10 1.5
    5 0 9 12.58
    5 0 8 44.74
    5 0 7 102.26
    5 0 6 145.03
    5 0 5 44.84
    5 0 4 55.91
    5 0 3 474.03
    5 0 2 397.93
    5 0 1 75.42
    5 0 0 2.55
    5 0 -1 112.16
    5 0 -2 469.26
    5 0 -3 400.34
    5 0 -4 78.14
    5 0 -5 1.13
    5 0 -6 67.65
    5 0 -7 90.46
    5 0 -8 92.62
    5 0 -9 18.96
    5 0 -10 3.22
    5 0 -11 7.46
    5 0 -12 7.61
    5 0 -13 5.67
    5 1 -13 4.24
    5 1 -12 5.66
    5 1 -11 0.73
    5 1 -10 12.9
    5 1 -9 59.08
    5 1 -8 67.06
    5 1 -7 39.32
    5 1 -6 6.84
    5 1 -5 100.28
    5 1 -4 501.98
    5 1 -3 446.1
    5 1 -2 34.24
    5 1 -1 63.42
    5 1 0 203.79
    5 1 1 267.14
    5 1 2 378.67
    5 1 3 85.17
    5 1 4 49.44
    5 1 5 165.9
    5 1 6 135.67
    5 1 7 55.17
    5 1 8 2.31
    5 1 9 5.38
    5 1 10 18.97
    5 1 11 27.62
    5 2 11 16.73
    5 2 10 30.69
    5 2 9 31.2
    5 2 8 12.62
    5 2 7 6.9
    5 2 6 67.99
    5 2 5 160.08
    5 2 4 158.13
    5 2 3 7
    5 2 2 38.53
    5 2 1 146.87
    5 2 0 171.35
    5 2 -1 163.41
    5 2 -2 118.57
    5 2 -3 16.51
    5 2 -4 368.71
    5 2 -5 244.51
    5 2 -6 38.77
    5 2 -7 0.47
    5 2 -8 5.7
    5 2 -9 40.14
    5 2 -10 55.98
    5 2 -11 17.3
    5 2 -12 0.42
    5 2 -13 3.52
    5 3 -13 -0.02
    5 3 -12 9.7
    5 3 -11 34.06
    5 3 -10 24.69
    5 3 -9 1.98
    5 3 -8 12.02
    5 3 -7 28.09
    5 3 -6 62.04
    5 3 -5 95.95
    5 3 -4 29.66
    5 3 -3 15.54
    5 3 -2 161.98
    5 3 -1 178.92
    5 3 0 91.06
    5 3 1 18.44
    5 3 2 10.24
    5 3 3 56.76
    5 3 4 119.62
    5 3 5 88.88
    5 3 6 20.27
    5 3 7 7.02
    5 3 8 52.86
    5 3 9 43.91
    5 3 10 17.04
    5 4 10 1.05
    5 4 9 28.83
    5 4 8 75.3
    5 4 7 44.04
    5 4 6 3.35
    5 4 5 11.28
    5 4 4 74.19
    5 4 3 150.62
    5 4 2 98.9
    5 4 1 21.29
    5 4 0 36.05
    5 4 -1 142.78
    5 4 -2 113.19
    5 4 -3 54.35
    5 4 -4 7.67
    5 4 -5 6.76
    5 4 -6 40.47
    5 4 -7 34.06
    5 4 -8 14.57
    5 4 -9 5.15
    5 4 -10 1.14
    5 4 -11 11.41
    5 4 -12 13.03
    5 4 -13 4.13
    5 5 -12 5.75
    5 5 -11 3.06
    5 5 -10 0.88
    5 5 -9 7.53
    5 5 -8 23.99
    5 5 -7 31.93
    5 5 -6 18.42
    5 5 -5 0.51
    5 5 -4 44.67
    5 5 -3 86.62
    5 5 -2 69.44
    5 5 -1 44.34
    5 5 0 2.27
    5 5 1 165.4
    5 5 2 192.43
    5 5 3 57.32
    5 5 4 1.18
    5 5 5 14.42
    5 5 6 45.24
    5 5 7 57.08
    5 5 8 25.02
    5 5 9 1.89
    5 6 8 -0.32
    5 6 7 11.43
    5 6 6 40.05
    5 6 5 59.07
    5 6 4 26.62
    5 6 3 0.01
    5 6 2 66.5
    5 6 1 159.05
    5 6 0 85.02
    5 6 -1 5.71
    5 6 -2 13.58
    5 6 -3 60.54
    5 6 -4 83.01
    5 6 -5 61.83
    5 6 -6 4.56
    5 6 -7 19.57
    5 6 -8 31.53
    5 6 -9 15.93
    5 6 -10 4.36
    5 6 -11 1
    5 6 -12 2.38
    5 7 -11 3.31
    5 7 -10 8.39
    5 7 -9 13.18
    5 7 -8 7.83
    5 7 -7 3.1
    5 7 -6 50.03
    5 7 -5 71.2
    5 7 -4 22.84
    5 7 -3 -0.46
    5 7 -2 11.32
    5 7 -1 60.63
    5 7 0 81.94
    5 7 1 31.39
    5 7 2 0.48
    5 7 3 13.31
    5 7 4 43.63
    5 7 5 40.97
    5 7 6 8.68
    5 7 7 1.17
    5 8 6 1.99
    5 8 5 11.35
    5 8 4 29.64
    5 8 3 25.14
    5 8 2 7.01
    5 8 1 -0.34
    5 8 0 9.86
    5 8 -1 28.62
    5 8 -2 39.58
    5 8 -3 12.42
    5 8 -4 2.3
    5 8 -5 15.03
    5 8 -6 30.69
    5 8 -7 22.41
    5 8 -8 2.8
    5 8 -9 1.36
    5 8 -10 3.72
    5 9 -8 6.39
    5 9 -7 11.57
    5 9 -6 4.7
    5 9 -5 0.83
    5 9 -4 2.6
    5 9 -3 19.37
    5 9 -2 30.12
    5 9 -1 10.25
    5 9 0 -0.3
    5 9 1 4.3
    5 9 2 12.44
    5 9 3 19.83
    5 9 4 11.22
    5 10 1 16.42
    5 10 0 5.97
    5 10 -1 -0.16
    5 10 -2 10.57
    5 10 -3 18.43
    5 10 -4 7.33
    5 10 -5 -1.08
    5 10 -6 1.28
    6 -11 -3 9.76
    6 -11 -2 35.11
    6 -11 -1 27.34
    6 -11 0 6.74
    6 -11 1 0.61
    6 -11 2 7.03
    6 -11 3 27.54
    6 -11 4 38.52
    6 -10 6 14.88
    6 -10 5 2.21
    6 -10 4 15.03
    6 -10 3 37.52
    6 -10 2 23.77
    6 -10 1 10.02
    6 -10 0 1.5
    6 -10 -1 5.62
    6 -10 -2 50.26
    6 -10 -3 52.83
    6 -10 -4 8.06
    6 -10 -5 1.5
    6 -10 -6 10.07
    6 -9 -7 6.24
    6 -9 -6 0.48
    6 -9 -5 8.8
    6 -9 -4 44.02
    6 -9 -3 54.01
    6 -9 -2 18.06
    6 -9 -1 2.79
    6 -9 0 23.83
    6 -9 1 43.88
    6 -9 2 43.76
    6 -9 3 22.5
    6 -9 4 -1.19
    6 -9 5 9.63
    6 -9 6 33.66
    6 -9 7 32.23
    6 -9 8 8.31
    6 -8 9 19.47
    6 -8 8 1.57
    6 -8 7 27.3
    6 -8 6 40.93
    6 -8 5 38.35
    6 -8 4 30.68
    6 -8 3 0.6
    6 -8 2 25.85
    6 -8 1 77.67
    6 -8 0 89.55
    6 -8 -1 23.06
    6 -8 -2 -1.09
    6 -8 -3 21.57
    6 -8 -4 50.82
    6 -8 -5 37.52
    6 -8 -6 10.52
    6 -8 -7 0.95
    6 -8 -8 3.6
    6 -8 -9 10.08
    6 -7 -10 12.08
    6 -7 -9 8.85
    6 -7 -8 2.56
    6 -7 -7 16.24
    6 -7 -6 43.76
    6 -7 -5 55.24
    6 -7 -4 24.79
    6 -7 -3 -0.18
    6 -7 -2 31.57
    6 -7 -1 102.56
    6 -7 0 132.39
    6 -7 1 53.65
    6 -7 2 1.85
    6 -7 3 104.87
    6 -7 4 93.67
    6 -7 5 36.29
    6 -7 6 15.06
    6 -7 7 1.09
    6 -7 8 24.73
    6 -7 9 49.05
    6 -7 10 22.2
    6 -6 10 0.76
    6 -6 9 21.52
    6 -6 8 52.3
    6 -6 7 36.08
    6 -6 6 8.46
    6 -6 5 0.82
    6 -6 4 79.69
    6 -6 3 206.86
    6 -6 2 132.1
    6 -6 1 4.89
    6 -6 0 79.23
    6 -6 -1 155.91
    6 -6 -2 78.37
    6 -6 -3 78.24
    6 -6 -4 9.33
    6 -6 -5 29.16
    6 -6 -6 80.51
    6 -6 -7 57.53
    6 -6 -8 11.23
    6 -6 -9 -0.61
    6 -6 -10 4.63
    6 -5 -11 3.49
    6 -5 -10 -0.32
    6 -5 -9 6.56
    6 -5 -8 36.08
    6 -5 -7 85.15
    6 -5 -6 37.17
    6 -5 -5 5.33
    6 -5 -4 132.66
    6 -5 -3 129.05
    6 -5 -2 59.68
    6 -5 -1 23.48
    6 -5 0 0.51
    6 -5 1 133.73
    6 -5 2 226.19
    6 -5 3 92.85
    6 -5 4 6.98
    6 -5 5 17.14
    6 -5 6 73.01
    6 -5 7 65.74
    6 -5 8 29.21
    6 -5 9 0.69
    6 -5 10 2.65
    6 -4 11 22.53
    6 -4 10 18.93
    6 -4 9 9.08
    6 -4 8 2.52
    6 -4 7 54.33
    6 -4 6 113.4
    6 -4 5 79.23
    6 -4 4 4.94
    6 -4 3 20.98
    6 -4 2 62.99
    6 -4 1 124.91
    6 -4 0 103.08
    6 -4 -1 21.58
    6 -4 -2 16.16
    6 -4 -3 70.41
    6 -4 -4 143.49
    6 -4 -5 110.4
    6 -4 -6 5.97
    6 -4 -7 24.23
    6 -4 -8 46.55
    6 -4 -9 22.77
    6 -4 -10 16.05
    6 -4 -11 2.64
    6 -4 -12 2.76
    6 -3 -12 1.59
    6 -3 -11 16.03
    6 -3 -10 21.86
    6 -3 -9 25.38
    6 -3 -8 6.55
    6 -3 -7 20.3
    6 -3 -6 54.51
    6 -3 -5 109.3
    6 -3 -4 82.39
    6 -3 -3 28.76
    6 -3 -2 7.8
    6 -3 -1 164.03
    6 -3 0 266.88
    6 -3 1 64.69
    6 -3 2 4.47
    6 -3 3 0.77
    6 -3 4 34.7
    6 -3 5 194.01
    6 -3 6 140.2
    6 -3 7 7.71
    6 -3 8 19.06
    6 -3 9 47.9
    6 -3 10 31.83
    6 -3 11 14.07
    6 -2 11 0.55
    6 -2 10 17.16
    6 -2 9 70.42
    6 -2 8 108.03
    6 -2 7 24.62
    6 -2 6 21.98
    6 -2 5 181.33
    6 -2 4 187.83
    6 -2 3 99.25
    6 -2 2 61.89
    6 -2 1 8.77
    6 -2 0 226.58
    6 -2 -1 381.82
    6 -2 -2 178.48
    6 -2 -3 -0.13
    6 -2 -4 45.29
    6 -2 -5 47.59
    6 -2 -6 83.44
    6 -2 -7 52.09
    6 -2 -8 5.71
    6 -2 -9 4.89
    6 -2 -10 15.2
    6 -2 -11 19.62
    6 -2 -12 5.66
    6 -1 -13 3.88
    6 -1 -12 5.34
    6 -1 -11 10.42
    6 -1 -10 8.25
    6 -1 -9 1.55
    6 -1 -8 56.13
    6 -1 -7 87.93
    6 -1 -6 54.49
    6 -1 -5 13.7
    6 -1 -4 0.48
    6 -1 -3 89.46
    6 -1 -2 435.65
    6 -1 -1 411.79
    6 -1 0 15.13
    6 -1 1 76.2
    6 -1 2 250.86
    6 -1 3 209.03
    6 -1 4 111.88
    6 -1 5 5.59
    6 -1 6 46.25
    6 -1 7 93.05
    6 -1 8 89.89
    6 -1 9 30.6
    6 -1 10 -0.14
    6 -1 11 16.16
    6 0 11 26.23
    6 0 10 7.58
    6 0 9 0.92
    6 0 8 20.87
    6 0 7 57.73
    6 0 6 90.08
    6 0 5 56.82
    6 0 4 0.87
    6 0 3 82.41
    6 0 2 260.47
    6 0 1 296.52
    6 0 0 85.96
    6 0 -1 7.09
    6 0 -2 278.23
    6 0 -3 282.59
    6 0 -4 96.89
    6 0 -5 23.05
    6 0 -6 0.27
    6 0 -7 54.37
    6 0 -8 120.66
    6 0 -9 37.28
    6 0 -10 1.11
    6 0 -11 3.69
    6 0 -12 2.91
    6 0 -13 2.22
    6 1 -13 3.93
    6 1 -12 1.1
    6 1 -11 1.31
    6 1 -10 23.07
    6 1 -9 62.94
    6 1 -8 36.73
    6 1 -7 0.29
    6 1 -6 30.12
    6 1 -5 130.63
    6 1 -4 141.61
    6 1 -3 70.25
    6 1 -2 3.09
    6 1 -1 91.82
    6 1 0 163.67
    6 1 1 162.24
    6 1 2 81.43
    6 1 3 0.27
    6 1 4 65.3
    6 1 5 119.73
    6 1 6 64.61
    6 1 7 9.99
    6 1 8 2.45
    6 1 9 6
    6 1 10 24.35
    6 2 10 27.26
    6 2 9 28.31
    6 2 8 13.52
    6 2 7 0.1
    6 2 6 20.41
    6 2 5 117.36
    6 2 4 130.26
    6 2 3 30.58
    6 2 2 11.2
    6 2 1 55.32
    6 2 0 55.36
    6 2 -1 104.33
    6 2 -2 106.66
    6 2 -3 1
    6 2 -4 76.31
    6 2 -5 109.57
    6 2 -6 40.14
    6 2 -7 11.49
    6 2 -8 2.12
    6 2 -9 17.14
    6 2 -10 29.88
    6 2 -11 12.66
    6 2 -12 2.18
    6 2 -13 -0.18
    6 3 -13 2.15
    6 3 -12 5.69
    6 3 -11 14.49
    6 3 -10 7.62
    6 3 -9 1.13
    6 3 -8 10.07
    6 3 -7 15.95
    6 3 -6 43.69
    6 3 -5 48.49
    6 3 -4 10.85
    6 3 -3 29.79
    6 3 -2 126.75
    6 3 -1 116.05
    6 3 0 32.46
    6 3 1 9.8
    6 3 2 7.71
    6 3 3 128.19
    6 3 4 157.57
    6 3 5 48.21
    6 3 6 -0.63
    6 3 7 36.02
    6 3 8 50.87
    6 3 9 27.08
    6 4 9 3.94
    6 4 8 41.85
    6 4 7 73.56
    6 4 6 26.95
    6 4 5 1.32
    6 4 4 35.62
    6 4 3 106.92
    6 4 2 136.44
    6 4 1 55.04
    6 4 0 3.55
    6 4 -1 64.16
    6 4 -2 120.69
    6 4 -3 102.19
    6 4 -4 13.19
    6 4 -5 19.09
    6 4 -6 29.48
    6 4 -7 17.74
    6 4 -8 12.94
    6 4 -9 7.75
    6 4 -10 1.7
    6 4 -11 5.88
    6 4 -12 6.02
    6 5 -12 4.52
    6 5 -11 1.39
    6 5 -10 5.27
    6 5 -9 18.05
    6 5 -8 18.3
    6 5 -7 20.6
    6 5 -6 1.59
    6 5 -5 14.94
    6 5 -4 80.31
    6 5 -3 104.58
    6 5 -2 41.21
    6 5 -1 0.49
    6 5 0 47.32
    6 5 1 135.03
    6 5 2 93.8
    6 5 3 9.9
    6 5 4 4.13
    6 5 5 22.73
    6 5 6 43.74
    6 5 7 34.39
    6 5 8 5.23
    6 6 7 2.45
    6 6 6 14.46
    6 6 5 28.67
    6 6 4 28.38
    6 6 3 7.88
    6 6 2 6.49
    6 6 1 64.12
    6 6 0 106.88
    6 6 -1 36.32
    6 6 -2 1.12
    6 6 -3 13.13
    6 6 -4 45.44
    6 6 -5 74.17
    6 6 -6 25.34
    6 6 -7 -1.14
    6 6 -8 11.17
    6 6 -9 14.01
    6 6 -10 10.15
    6 6 -11 1.38
    6 7 -10 4.57
    6 7 -9 4.68
    6 7 -8 0.88
    6 7 -7 13.01
    6 7 -6 38.8
    6 7 -5 23.44
    6 7 -4 1.55
    6 7 -3 5.25
    6 7 -2 14.77
    6 7 -1 31.87
    6 7 0 36.54
    6 7 1 9.71
    6 7 2 1.65
    6 7 3 24.66
    6 7 4 31.73
    6 7 5 13.75
    6 7 6 3.01
    6 8 4 18.89
    6 8 3 26.95
    6 8 2 10.7
    6 8 1 -0.29
    6 8 0 7.98
    6 8 -1 16.28
    6 8 -2 13.47
    6 8 -3 8.76
    6 8 -4 1.86
    6 8 -5 3
    6 8 -6 14.21
    6 8 -7 10.3
    6 8 -8 0.98
    6 8 -9 -1.98
    6 9 -7 6.24
    6 9 -6 3.12
    6 9 -5 -0.65
    6 9 -4 5.79
    6 9 -3 15.94
    6 9 -2 13.96
    6 9 -1 6.76
    6 9 0 0.73
    6 9 1 8.47
    6 9 2 14.88
    7 -11 -1 12.67
    7 -11 0 2.86
    7 -11 1 2.81
    7 -11 2 15.93
    7 -10 5 7.08
    7 -10 4 5.21
    7 -10 3 26.44
    7 -10 2 24.75
    7 -10 1 12.95
    7 -10 0 5.31
    7 -10 -1 0.38
    7 -10 -2 17.59
    7 -10 -3 38.92
    7 -10 -4 17.03
    7 -10 -5 1.65
    7 -9 -6 2.21
    7 -9 -5 16.22
    7 -9 -4 43.43
    7 -9 -3 35.88
    7 -9 -2 3.8
    7 -9 -1 12.04
    7 -9 0 29.87
    7 -9 1 34.51
    7 -9 2 33.13
    7 -9 3 10.36
    7 -9 4 2.66
    7 -9 5 33.39
    7 -9 6 45.19
    7 -9 7 14
    7 -8 8 9.57
    7 -8 7 0.94
    7 -8 6 29.58
    7 -8 5 54.63
    7 -8 4 44.94
    7 -8 3 11.68
    7 -8 2 5.59
    7 -8 1 40.57
    7 -8 0 51.72
    7 -8 -1 58.28
    7 -8 -2 11.05
    7 -8 -3 10.62
    7 -8 -4 43.12
    7 -8 -5 30.08
    7 -8 -6 10.29
    7 -8 -7 0.8
    7 -8 -8 0.26
    7 -7 -9 -0.31
    7 -7 -8 7.6
    7 -7 -7 16.43
    7 -7 -6 31.52
    7 -7 -5 30.37
    7 -7 -4 9.11
    7 -7 -3 8.84
    7 -7 -2 62
    7 -7 -1 93.29
    7 -7 0 54.33
    7 -7 1 3.25
    7 -7 2 22.46
    7 -7 3 76.74
    7 -7 4 52.06
    7 -7 5 14.69
    7 -7 6 1.3
    7 -7 7 9.44
    7 -7 8 30.19
    7 -7 9 29.25
    7 -6 9 14.38
    7 -6 8 35.3
    7 -6 7 25.86
    7 -6 6 12.45
    7 -6 5 0.3
    7 -6 4 4.47
    7 -6 3 93.3
    7 -6 2 154.86
    7 -6 1 39.99
    7 -6 0 4.38
    7 -6 -1 49.76
    7 -6 -2 85.56
    7 -6 -3 78.45
    7 -6 -4 22.3
    7 -6 -5 -0.77
    7 -6 -6 29.55
    7 -6 -7 46
    7 -6 -8 26.66
    7 -6 -9 4.63
    7 -6 -10 3.42
    7 -5 -11 0.46
    7 -5 -10 5.99
    7 -5 -9 17.92
    7 -5 -8 36.11
    7 -5 -7 34.48
    7 -5 -6 4.66
    7 -5 -5 49.04
    7 -5 -4 109.16
    7 -5 -3 54.06
    7 -5 -2 16.64
    7 -5 -1 5.01
    7 -5 0 22.3
    7 -5 1 107.97
    7 -5 2 158.35
    7 -5 3 39.43
    7 -5 4 11.22
    7 -5 5 35.12
    7 -5 6 33.73
    7 -5 7 41.99
    7 -5 8 19.7
    7 -5 9 2.05
    7 -5 10 10.57
    7 -4 10 26.12
    7 -4 9 14.79
    7 -4 8 0.93
    7 -4 7 25.44
    7 -4 6 85.63
    7 -4 5 100.31
    7 -4 4 46.66
    7 -4 3 1.82
    7 -4 2 93.52
    7 -4 1 174.7
    7 -4 0 80.99
    7 -4 -1 8.56
    7 -4 -2 0.56
    7 -4 -3 9.22
    7 -4 -4 112.05
    7 -4 -5 112.83
    7 -4 -6 22.7
    7 -4 -7 4.21
    7 -4 -8 16.53
    7 -4 -9 14.58
    7 -4 -10 11.24
    7 -4 -11 4.81
    7 -3 -12 4.87
    7 -3 -11 12.62
    7 -3 -10 7.69
    7 -3 -9 4.92
    7 -3 -8 2.82
    7 -3 -7 10.89
    7 -3 -6 72.42
    7 -3 -5 96.69
    7 -3 -4 27.04
    7 -3 -3 -0.17
    7 -3 -2 28.23
    7 -3 -1 134.2
    7 -3 0 162.63
    7 -3 1 77.06
    7 -3 2 1.73
    7 -3 3 36.93
    7 -3 4 133.12
    7 -3 5 148.59
    7 -3 6 52.94
    7 -3 7 1.59
    7 -3 8 48.34
    7 -3 9 42.81
    7 -3 10 15.94
    7 -2 10 -1.62
    7 -2 9 24.95
    7 -2 8 81.79
    7 -2 7 66.03
    7 -2 6 2.08
    7 -2 5 54.77
    7 -2 4 127.18
    7 -2 3 116.79
    7 -2 2 96.08
    7 -2 1 19.99
    7 -2 0 70.92
    7 -2 -1 262.31
    7 -2 -2 170.06
    7 -2 -3 34.01
    7 -2 -4 1.44
    7 -2 -5 56.51
    7 -2 -6 78.96
    7 -2 -7 48.13
    7 -2 -8 8.84
    7 -2 -9 -0.63
    7 -2 -10 2.51
    7 -2 -11 10.23
    7 -2 -12 8.49
    7 -1 -12 6.1
    7 -1 -11 6.01
    7 -1 -10 -0.48
    7 -1 -9 8.49
    7 -1 -8 58.33
    7 -1 -7 81.73
    7 -1 -6 23
    7 -1 -5 1.05
    7 -1 -4 33.67
    7 -1 -3 176.32
    7 -1 -2 243.43
    7 -1 -1 73.86
    7 -1 0 18.74
    7 -1 1 183.31
    7 -1 2 165.27
    7 -1 3 55.25
    7 -1 4 15.13
    7 -1 5 3.52
    7 -1 6 45.29
    7 -1 7 79.1
    7 -1 8 41.55
    7 -1 9 1.61
    7 -1 10 6.68
    7 0 10 20.55
    7 0 9 1.61
    7 0 8 9.64
    7 0 7 37.26
    7 0 6 58.84
    7 0 5 41.45
    7 0 4 3.58
    7 0 3 4.69
    7 0 2 63.61
    7 0 1 198.56
    7 0 0 171.47
    7 0 -1 4.74
    7 0 -2 69.38
    7 0 -3 94.19
    7 0 -4 63.06
    7 0 -5 62.61
    7 0 -6 10.96
    7 0 -7 15.19
    7 0 -8 60.4
    7 0 -9 41.01
    7 0 -10 5.34
    7 0 -11 1.47
    7 0 -12 1.43
    7 1 -12 1.42
    7 1 -11 1.53
    7 1 -10 14.96
    7 1 -9 37.9
    7 1 -8 12.22
    7 1 -7 12.03
    7 1 -6 51.8
    7 1 -5 39.6
    7 1 -4 37.11
    7 1 -3 17.6
    7 1 -2 2.18
    7 1 -1 49.77
    7 1 0 105.09
    7 1 1 109.83
    7 1 2 11.64
    7 1 3 8.25
    7 1 4 50.6
    7 1 5 79.3
    7 1 6 41.18
    7 1 7 6.34
    7 1 8 0.12
    7 1 9 17.5
    7 2 9 31.23
    7 2 8 17.42
    7 2 7 5.07
    7 2 6 3.21
    7 2 5 60.37
    7 2 4 139.67
    7 2 3 72.87
    7 2 2 -0.08
    7 2 1 40.92
    7 2 0 63.38
    7 2 -1 96.11
    7 2 -2 49.14
    7 2 -3 0
    7 2 -4 11.6
    7 2 -5 37.45
    7 2 -6 48.36
    7 2 -7 28.19
    7 2 -8 3.19
    7 2 -9 4.53
    7 2 -10 10.69
    7 2 -11 3.99
    7 2 -12 1.55
    7 3 -12 2.66
    7 3 -11 4.19
    7 3 -10 2.78
    7 3 -9 2.77
    7 3 -8 10.5
    7 3 -7 21
    7 3 -6 35.89
    7 3 -5 35.43
    7 3 -4 2.06
    7 3 -3 86.83
    7 3 -2 135.54
    7 3 -1 68.55
    7 3 0 20.42
    7 3 1 1.35
    7 3 2 63.88
    7 3 3 136.15
    7 3 4 87.34
    7 3 5 4.78
    7 3 6 16.11
    7 3 7 40.02
    7 3 8 26.45
    7 4 8 6.52
    7 4 7 40.57
    7 4 6 49.45
    7 4 5 11.82
    7 4 4 2.21
    7 4 3 49.21
    7 4 2 93.3
    7 4 1 63.26
    7 4 0 12.58
    7 4 -1 1.8
    7 4 -2 71.82
    7 4 -3 148.1
    7 4 -4 49.45
    7 4 -5 0.79
    7 4 -6 14.71
    7 4 -7 21.85
    7 4 -8 17.1
    7 4 -9 6.24
    7 4 -10 1.08
    7 4 -11 1.46
    7 5 -11 1.56
    7 5 -10 11.56
    7 5 -9 16.57
    7 5 -8 8.05
    7 5 -7 2.49
    7 5 -6 -0.31
    7 5 -5 36.04
    7 5 -4 70.96
    7 5 -3 43.5
    7 5 -2 4.19
    7 5 -1 18.8
    7 5 0 62.37
    7 5 1 49.19
    7 5 2 21.94
    7 5 3 1.22
    7 5 4 7.46
    7 5 5 23.62
    7 5 6 28.04
    7 5 7 8.64
    7 6 6 8.07
    7 6 5 13.76
    7 6 4 16.16
    7 6 3 9.53
    7 6 2 0.8
    7 6 1 19.07
    7 6 0 36.65
    7 6 -1 32.44
    7 6 -2 11.33
    7 6 -3 1.82
    7 6 -4 18.65
    7 6 -5 24.17
    7 6 -6 14.63
    7 6 -7 3.56
    7 6 -8 1.54
    7 6 -9 4.46
    7 6 -10 10.68
    7 7 -9 3.21
    7 7 -8 -1.07
    7 7 -7 6.56
    7 7 -6 13.93
    7 7 -5 10
    7 7 -4 0.97
    7 7 -3 2.58
    7 7 -2 8.21
    7 7 -1 20.04
    7 7 0 20.45
    7 7 1 1.03
    7 7 2 10.16
    7 7 3 22.06
    7 7 4 15.41
    7 8 2 16.87
    7 8 1 5.03
    7 8 0 4.26
    7 8 -1 11.84
    7 8 -2 10.62
    7 8 -3 8.48
    7 8 -4 3.45
    7 8 -5 1.17
    7 8 -6 12
    7 8 -7 6.27
    7 9 -4 8.57
    7 9 -3 11.65
    7 9 -2 7.18
    8 -10 3 11.26
    8 -10 2 20.21
    8 -10 1 20.03
    8 -10 0 7.76
    8 -10 -1 0.79
    8 -10 -2 9.09
    8 -10 -3 13.37
    8 -9 -5 16.09
    8 -9 -4 25.6
    8 -9 -3 14.03
    8 -9 -2 0.8
    8 -9 -1 19.51
    8 -9 0 31.99
    8 -9 1 25.27
    8 -9 2 15.11
    8 -9 3 1.22
    8 -9 4 18.09
    8 -9 5 50.85
    8 -8 6 4.27
    8 -8 5 42.39
    8 -8 4 55.45
    8 -8 3 19.94
    8 -8 2 0.93
    8 -8 1 6.45
    8 -8 0 32.75
    8 -8 -1 52.91
    8 -8 -2 35.84
    8 -8 -3 -0.68
    8 -8 -4 21.48
    8 -8 -5 32.5
    8 -8 -6 15.87
    8 -8 -7 4.34
    8 -7 -8 13.44
    8 -7 -7 15.23
    8 -7 -6 18.23
    8 -7 -5 12.95
    8 -7 -4 1.09
    8 -7 -3 35.85
    8 -7 -2 89.56
    8 -7 -1 52.35
    8 -7 0 4.98
    8 -7 1 2.62
    8 -7 2 29.84
    8 -7 3 51.58
    8 -7 4 35.98
    8 -7 5 7.17
    8 -7 6 1.64
    8 -7 7 18.17
    8 -6 8 32.17
    8 -6 7 32.12
    8 -6 6 16.45
    8 -6 5 1.27
    8 -6 4 2.2
    8 -6 3 46.22
    8 -6 2 71.68
    8 -6 1 51.55
    8 -6 0 9.75
    8 -6 -1 7.48
    8 -6 -2 50.35
    8 -6 -3 57.35
    8 -6 -4 23.71
    8 -6 -5 2.21
    8 -6 -6 0.68
    8 -6 -7 16.29
    8 -6 -8 25.68
    8 -6 -9 16.18
    8 -5 -10 9.11
    8 -5 -9 21.33
    8 -5 -8 13.29
    8 -5 -7 2.11
    8 -5 -6 3.53
    8 -5 -5 31.25
    8 -5 -4 61.9
    8 -5 -3 36.91
    8 -5 -2 2.69
    8 -5 -1 2.08
    8 -5 0 31.33
    8 -5 1 101.57
    8 -5 2 94.78
    8 -5 3 2.8
    8 -5 4 14.32
    8 -5 5 32.71
    8 -5 6 34.31
    8 -5 7 29.14
    8 -5 8 11.09
    8 -4 9 21.84
    8 -4 8 2.39
    8 -4 7 2.49
    8 -4 6 33.59
    8 -4 5 72.35
    8 -4 4 102.78
    8 -4 3 31.94
    8 -4 2 41.95
    8 -4 1 137.68
    8 -4 0 90.78
    8 -4 -1 30.72
    8 -4 -2 6.99
    8 -4 -3 1.71
    8 -4 -4 45.87
    8 -4 -5 87.07
    8 -4 -6 26.88
    8 -4 -7 -0.45
    8 -4 -8 2.98
    8 -4 -9 7.91
    8 -4 -10 11.34
    8 -3 -11 8.6
    8 -3 -10 2.5
    8 -3 -9 2.81
    8 -3 -8 0.42
    8 -3 -7 10.32
    8 -3 -6 79.82
    8 -3 -5 86.35
    8 -3 -4 5.46
    8 -3 -3 22.72
    8 -3 -2 44.23
    8 -3 -1 94.87
    8 -3 0 107.94
    8 -3 1 26.52
    8 -3 2 15.68
    8 -3 3 120.63
    8 -3 4 130.29
    8 -3 5 50.49
    8 -3 6 0.44
    8 -3 7 19.89
    8 -3 8 34.77
    8 -3 9 22.2
    8 -2 9 5.76
    8 -2 8 33.55
    8 -2 7 65.6
    8 -2 6 14.94
    8 -2 5 3.3
    8 -2 4 35.77
    8 -2 3 94.95
    8 -2 2 97.76
    8 -2 1 16.8
    8 -2 0 5
    8 -2 -1 67.29
    8 -2 -2 110.13
    8 -2 -3 95.06
    8 -2 -4 18.83
    8 -2 -5 13.64
    8 -2 -6 76.34
    8 -2 -7 53.49
    8 -2 -8 7.21
    8 -2 -9 1.05
    8 -2 -10 -0.38
    8 -2 -11 6.43
    8 -1 -11 1.52
    8 -1 -10 1.92
    8 -1 -9 15.07
    8 -1 -8 31.93
    8 -1 -7 34.35
    8 -1 -6 6.36
    8 -1 -5 20.68
    8 -1 -4 103.07
    8 -1 -3 86.93
    8 -1 -2 61.54
    8 -1 -1 2.74
    8 -1 0 48.78
    8 -1 1 88.23
    8 -1 2 57.55
    8 -1 3 24.81
    8 -1 4 2.33
    8 -1 5 7.8
    8 -1 6 43.6
    8 -1 7 50.24
    8 -1 8 10.61
    8 -1 9 0.5
    8 0 9 12.02
    8 0 8 -1.06
    8 0 7 27.26
    8 0 6 62.76
    8 0 5 43.88
    8 0 4 7.48
    8 0 3 0.35
    8 0 2 14.53
    8 0 1 102.09
    8 0 0 121.34
    8 0 -1 24.67
    8 0 -2 4.27
    8 0 -3 40.65
    8 0 -4 52.34
    8 0 -5 47.01
    8 0 -6 18.57
    8 0 -7 -0.66
    8 0 -8 17.86
    8 0 -9 18.94
    8 0 -10 7.42
    8 0 -11 4.33
    8 1 -11 4.56
    8 1 -10 5.88
    8 1 -9 10.17
    8 1 -8 -0.45
    8 1 -7 15.38
    8 1 -6 40.38
    8 1 -5 29.47
    8 1 -4 14.45
    8 1 -3 16.15
    8 1 -2 1.02
    8 1 -1 91.21
    8 1 0 130.86
    8 1 1 46.08
    8 1 2 0.56
    8 1 3 20.12
    8 1 4 61.36
    8 1 5 56.37
    8 1 6 25.42
    8 1 7 1.48
    8 1 8 14.58
    8 2 8 25.32
    8 2 7 10.23
    8 2 6 -1.72
    8 2 5 16.69
    8 2 4 82.25
    8 2 3 89.99
    8 2 2 31.35
    8 2 1 2.78
    8 2 0 73.69
    8 2 -1 115.14
    8 2 -2 59.34
    8 2 -3 9.72
    8 2 -4 3.21
    8 2 -5 16.52
    8 2 -6 30.2
    8 2 -7 24.26
    8 2 -8 3.17
    8 2 -9 2.51
    8 2 -10 5.98
    8 2 -11 2.5
    8 3 -11 2.7
    8 3 -10 0.21
    8 3 -9 1.87
    8 3 -8 14.41
    8 3 -7 28.43
    8 3 -6 10.23
    8 3 -5 1.69
    8 3 -4 14.42
    8 3 -3 80.17
    8 3 -2 77.28
    8 3 -1 15.24
    8 3 0 1.94
    8 3 1 24.64
    8 3 2 77.43
    8 3 3 69.82
    8 3 4 17.32
    8 3 5 4.46
    8 3 6 23.66
    8 3 7 17.28
    8 4 6 22.27
    8 4 5 22.84
    8 4 4 0.83
    8 4 3 13.23
    8 4 2 34.84
    8 4 1 38.28
    8 4 0 29.47
    8 4 -1 4.42
    8 4 -2 11.79
    8 4 -3 54.49
    8 4 -4 46.2
    8 4 -5 10.84
    8 4 -6 1.08
    8 4 -7 8.05
    8 4 -8 16.63
    8 4 -9 12.92
    8 4 -10 2.31
    8 5 -10 6.15
    8 5 -9 8.7
    8 5 -8 3.37
    8 5 -7 2.5
    8 5 -6 5.93
    8 5 -5 18.54
    8 5 -4 37.31
    8 5 -3 10.04
    8 5 -2 6.75
    8 5 -1 21.16
    8 5 0 21.47
    8 5 1 18.21
    8 5 2 8.53
    8 5 3 0.52
    8 5 4 13.3
    8 5 5 22.49
    8 6 4 19.13
    8 6 3 8.03
    8 6 2 -0.25
    8 6 1 5.26
    8 6 0 15.47
    8 6 -1 19.83
    8 6 -2 12.77
    8 6 -3 -0.33
    8 6 -4 7.4
    8 6 -5 10.22
    8 6 -6 4
    8 6 -7 2.91
    8 6 -8 0.33
    8 6 -9 0.14
    8 7 -7 3.54
    8 7 -6 5.97
    8 7 -5 5.63
    8 7 -4 1.57
    8 7 -3 4.08
    8 7 -2 13
    8 7 -1 16.43
    8 7 0 7.45
    8 7 1 -0.1
    8 7 2 12.53
    8 8 -1 7.03
    8 8 -2 13.13
    8 8 -3 11.78
    8 8 -4 6.86
    9 -9 -3 -0.02
    9 -9 -2 1.99
    9 -9 -1 21.47
    9 -9 0 24.24
    9 -9 1 15.52
    9 -9 2 1.33
    9 -9 3 3.09
    9 -8 5 14.26
    9 -8 4 37.65
    9 -8 3 25.29
    9 -8 2 3.32
    9 -8 1 -1.62
    9 -8 0 11.99
    9 -8 -1 34.81
    9 -8 -2 38.48
    9 -8 -3 10.93
    9 -8 -4 0.61
    9 -8 -5 14.55
    9 -7 -7 13.43
    9 -7 -6 5.1
    9 -7 -5 -1.06
    9 -7 -4 5.91
    9 -7 -3 48.53
    9 -7 -2 56.07
    9 -7 -1 10.71
    9 -7 0 4.04
    9 -7 1 14.72
    9 -7 2 19.66
    9 -7 3 36.22
    9 -7 4 26.53
    9 -7 5 -0.61
    9 -7 6 10.25
    9 -6 6 37.1
    9 -6 5 12.22
    9 -6 4 1.91
    9 -6 3 23.72
    9 -6 2 38.83
    9 -6 1 39.86
    9 -6 0 18.98
    9 -6 -1 0.64
    9 -6 -2 23.2
    9 -6 -3 52.43
    9 -6 -4 21.86
    9 -6 -5 3.18
    9 -6 -6 2.57
    9 -6 -7 7.59
    9 -6 -8 12.54
    9 -5 -9 12.82
    9 -5 -8 3.71
    9 -5 -7 0.05
    9 -5 -6 3.1
    9 -5 -5 15.71
    9 -5 -4 40.58
    9 -5 -3 29.71
    9 -5 -2 2.54
    9 -5 -1 13.11
    9 -5 0 52.52
    9 -5 1 68.59
    9 -5 2 29.7
    9 -5 3 -0.89
    9 -5 4 21.23
    9 -5 5 38.12
    9 -5 6 30.98
    9 -5 7 17.2
    9 -4 7 1.04
    9 -4 6 6.42
    9 -4 5 34.88
    9 -4 4 74.01
    9 -4 3 51.19
    9 -4 2 0.23
    9 -4 1 46.79
    9 -4 0 75.36
    9 -4 -1 52.3
    9 -4 -2 21.1
    9 -4 -3 1.97
    9 -4 -4 30.88
    9 -4 -5 47.02
    9 -4 -6 24.94
    9 -4 -7 6.74
    9 -4 -8 -1.61
    9 -4 -9 4.19
    9 -3 -10 4.78
    9 -3 -9 -1.14
    9 -3 -8 1.78
    9 -3 -7 29.03
    9 -3 -6 56.16
    9 -3 -5 30.9
    9 -3 -4 0.22
    9 -3 -3 41.88
    9 -3 -2 71.02
    9 -3 -1 55.25
    9 -3 0 26.06
    9 -3 1 -0.74
    9 -3 2 49.28
    9 -3 3 108.65
    9 -3 4 42.63
    9 -3 5 3.21
    9 -3 6 4.98
    9 -3 7 15.66
    9 -2 8 14.84
    9 -2 7 30.15
    9 -2 6 24.26
    9 -2 5 1.91
    9 -2 4 8.19
    9 -2 3 56.07
    9 -2 2 79.02
    9 -2 1 27.14
    9 -2 0 1.52
    9 -2 -1 13.48
    9 -2 -2 36.52
    9 -2 -3 73.95
    9 -2 -4 57.08
    9 -2 -5 1.93
    9 -2 -6 24.96
    9 -2 -7 36.77
    9 -2 -8 13.31
    9 -2 -9 5.91
    9 -2 -10 -0.16
    9 -1 -10 6.58
    9 -1 -9 10.17
    9 -1 -8 7.9
    9 -1 -7 4.62
    9 -1 -6 0.6
    9 -1 -5 27.29
    9 -1 -4 69.75
    9 -1 -3 35.44
    9 -1 -2 4.99
    9 -1 -1 1.85
    9 -1 0 26.52
    9 -1 1 55.38
    9 -1 2 48.17
    9 -1 3 12.32
    9 -1 4 -1.05
    9 -1 5 21.17
    9 -1 6 51.05
    9 -1 7 29.44
    9 0 7 5.63
    9 0 6 45.14
    9 0 5 48.99
    9 0 4 19.41
    9 0 3 2.33
    9 0 2 8.58
    9 0 1 40.85
    9 0 0 71.77
    9 0 -1 40.37
    9 0 -2 -0.99
    9 0 -3 11.61
    9 0 -4 25.03
    9 0 -5 30.76
    9 0 -6 12.57
    9 0 -7 1.38
    9 0 -8 1.27
    9 0 -9 5.26
    9 0 -10 4.61
    9 1 -10 3.57
    9 1 -9 2.96
    9 1 -8 0.95
    9 1 -7 11.33
    9 1 -6 23.14
    9 1 -5 22.05
    9 1 -4 8.91
    9 1 -3 -0.35
    9 1 -2 20
    9 1 -1 94.7
    9 1 0 84.17
    9 1 1 5.24
    9 1 2 8.46
    9 1 3 30.43
    9 1 4 38.52
    9 1 5 31.27
    9 1 6 5.5
    9 1 7 4.62
    9 2 6 4.32
    9 2 5 3.22
    9 2 4 18.73
    9 2 3 47.86
    9 2 2 57.54
    9 2 1 12.39
    9 2 0 10.63
    9 2 -1 73.76
    9 2 -2 72.86
    9 2 -3 17.95
    9 2 -4 1.55
    9 2 -5 4.68
    9 2 -6 17.77
    9 2 -7 31.65
    9 2 -8 8.2
    9 2 -9 1.8
    9 2 -10 3.35
    9 3 -10 -1.67
    9 3 -9 4.34
    9 3 -8 22.63
    9 3 -7 16.89
    9 3 -6 1.51
    9 3 -5 4.55
    9 3 -4 16.72
    9 3 -3 28.58
    9 3 -2 33.07
    9 3 -1 3.84
    9 3 0 10.79
    9 3 1 35.63
    9 3 2 37.06
    9 3 3 16.91
    9 3 4 0.75
    9 3 5 7.77
    9 4 4 6.01
    9 4 3 1.64
    9 4 2 13.8
    9 4 1 22.33
    9 4 0 13.75
    9 4 -1 6.76
    9 4 -2 1.71
    9 4 -3 14.53
    9 4 -4 19.52
    9 4 -5 12.95
    9 4 -6 5.25
    9 4 -7 0
    9 4 -8 9.26
    9 4 -9 9.35
    9 5 -8 -0.93
    9 5 -7 1.98
    9 5 -6 4.7
    9 5 -5 11.2
    9 5 -4 10.56
    9 5 -3 2.88
    9 5 -2 4.48
    9 5 -1 11.39
    9 5 0 17.09
    9 5 1 11.21
    9 5 2 3.13
    9 5 3 1.63
    9 6 1 -1.47
    9 6 0 5.93
    9 6 -1 17.1
    9 6 -2 14.16
    9 6 -3 -0.35
    9 6 -4 3
    9 6 -5 8.14
    9 6 -6 3.11
    10 -8 1 2.76
    10 -8 0 2.03
    10 -8 -1 15.85
    10 -8 -2 18.39
    10 -8 -3 11.23
    10 -7 -5 1.56
    10 -7 -4 9.87
    10 -7 -3 25.37
    10 -7 -2 21.09
    10 -7 -1 1.59
    10 -7 0 4.83
    10 -7 1 11.89
    10 -7 2 17.12
    10 -7 3 27.22
    10 -6 5 26.34
    10 -6 4 2.2
    10 -6 3 10.44
    10 -6 2 20.81
    10 -6 1 29.59
    10 -6 0 27.12
    10 -6 -1 3.11
    10 -6 -2 8.49
    10 -6 -3 35.84
    10 -6 -4 25.54
    10 -6 -5 4.43
    10 -6 -6 0.32
    10 -5 -7 0.41
    10 -5 -6 5.21
    10 -5 -5 16.56
    10 -5 -4 34.09
    10 -5 -3 17.02
    10 -5 -2 1.67
    10 -5 -1 34.06
    10 -5 0 58.11
    10 -5 1 28.12
    10 -5 2 3.31
    10 -5 3 2.55
    10 -5 4 28.5
    10 -5 5 37.54
    10 -4 6 1.39
    10 -4 5 11
    10 -4 4 38.66
    10 -4 3 40.35
    10 -4 2 8.59
    10 -4 1 1.82
    10 -4 0 31.55
    10 -4 -1 57.01
    10 -4 -2 40.09
    10 -4 -3 4.34
    10 -4 -4 8.32
    10 -4 -5 18.05
    10 -4 -6 16.5
    10 -4 -7 12.51
    10 -4 -8 3.65
    10 -3 -9 5.32
    10 -3 -8 10.21
    10 -3 -7 18.59
    10 -3 -6 13.04
    10 -3 -5 0.76
    10 -3 -4 8.54
    10 -3 -3 41.26
    10 -3 -2 36.61
    10 -3 -1 17.54
    10 -3 0 -0.21
    10 -3 1 9.95
    10 -3 2 43.53
    10 -3 3 45.49
    10 -3 4 10.05
    10 -3 5 0.21
    10 -3 6 5.5
    10 -2 6 20.11
    10 -2 5 9.43
    10 -2 4 -0.56
    10 -2 3 22.32
    10 -2 2 52.44
    10 -2 1 30.84
    10 -2 0 2.48
    10 -2 -1 -0.49
    10 -2 -2 5.7
    10 -2 -3 27.55
    10 -2 -4 41.62
    10 -2 -5 8.14
    10 -2 -6 0.57
    10 -2 -7 9.89
    10 -2 -8 9.87
    10 -2 -9 6.82
    10 -1 -9 0.58
    10 -1 -8 3.84
    10 -1 -7 2.16
    10 -1 -6 1.51
    10 -1 -5 22.97
    10 -1 -4 32.08
    10 -1 -3 9.29
    10 -1 -2 2.67
    10 -1 -1 3.25
    10 -1 0 20.55
    10 -1 1 50.13
    10 -1 2 35.04
    10 -1 3 4.26
    10 -1 4 12.44
    10 -1 5 32.95
    10 -1 6 32.58
    10 0 5 36.06
    10 0 4 32.1
    10 0 3 9.86
    10 0 2 0.22
    10 0 1 25.39
    10 0 0 50.31
    10 0 -1 28.86
    10 0 -2 5.66
    10 0 -3 1.48
    10 0 -4 19.67
    10 0 -5 32.78
    10 0 -6 13.42
    10 0 -7 0.5
    10 0 -8 -0.32
    10 0 -9 3.03
    10 1 -9 -0.5
    10 1 -8 0.26
    10 1 -7 13.57
    10 1 -6 25.59
    10 1 -5 17.86
    10 1 -4 0.22
    10 1 -3 5.93
    10 1 -2 36.69
    10 1 -1 48.74
    10 1 0 22
    10 1 1 0.41
    10 1 2 17.48
    10 1 3 26.41
    10 1 4 19.67
    10 1 5 8.61
    10 2 4 2.56
    10 2 3 12.61
    10 2 2 34.07
    10 2 1 23.55
    10 2 0 0.24
    10 2 -1 14.42
    10 2 -2 34.43
    10 2 -3 19.92
    10 2 -4 12.95
    10 2 -5 0.73
    10 2 -6 9.59
    10 2 -7 17
    10 2 -8 12.28
    10 3 -8 11.32
    10 3 -7 5.32
    10 3 -6 1.45
    10 3 -5 10.68
    10 3 -4 11.4
    10 3 -3 8.69
    10 3 -2 10.92
    10 3 -1 0.48
    10 3 0 11.64
    10 3 1 23.4
    10 3 2 18.69
    10 3 3 1.5
    10 4 2 7.42
    10 4 1 18.56
    10 4 0 15.58
    10 4 -1 4.95
    10 4 -2 0.2
    10 4 -3 2.67
    10 4 -4 5.87
    10 4 -5 6.54
    10 4 -6 6.21
    10 4 -7 1.76
    10 5 -5 4.61
    10 5 -4 2.36
    10 5 -3 0
    10 5 -2 4.73
    10 5 -1 11.39
    10 5 0 13.61
    11 -6 1 17.37
    11 -6 0 22.87
    11 -6 -1 11.53
    11 -6 -2 1.63
    11 -6 -3 10.31
    11 -5 -5 16.29
    11 -5 -4 11.54
    11 -5 -3 -0.86
    11 -5 -2 15.09
    11 -5 -1 41.11
    11 -5 0 25.06
    11 -5 1 3.45
    11 -5 2 1.94
    11 -4 3 20.68
    11 -4 2 11.48
    11 -4 1 4.22
    11 -4 0 4.03
    11 -4 -1 27.8
    11 -4 -2 34.92
    11 -4 -3 10.47
    11 -4 -4 1.27
    11 -4 -5 5.22
    11 -4 -6 6.72
    11 -3 -7 7.33
    11 -3 -6 -0.26
    11 -3 -5 0.92
    11 -3 -4 6.16
    11 -3 -3 22.85
    11 -3 -2 18.55
    11 -3 -1 6.3
    11 -3 0 0.71
    11 -3 1 13.05
    11 -3 2 21.19
    11 -3 3 17.73
    11 -2 4 0.62
    11 -2 3 7.92
    11 -2 2 32.96
    11 -2 1 24.16
    11 -2 0 7.26
    11 -2 -1 -2.12
    11 -2 -2 4.77
    11 -2 -3 17.49
    11 -2 -4 20.36
    11 -2 -5 3.9
    11 -2 -6 0.6
    11 -2 -7 -1.32
    11 -1 -7 1.65
    11 -1 -6 1.94
    11 -1 -5 18.96
    11 -1 -4 23.05
    11 -1 -3 4.09
    11 -1 -2 2.36
    11 -1 -1 9.44
    11 -1 0 24.69
    11 -1 1 30.15
    11 -1 2 12.45
    11 -1 3 1.77
    11 0 3 21.74
    11 0 2 0.46
    11 0 1 5.69
    11 0 0 19.29
    11 0 -1 24.18
    11 0 -2 17.94
    11 0 -3 3.93
    11 0 -4 8.54
    11 0 -5 26.16
    11 0 -6 16.29
    11 0 -7 0.88
    11 1 -7 9.96
    11 1 -6 15.06
    11 1 -5 4.64
    11 1 -4 2.89
    11 1 -3 21.13
    11 1 -2 21.14
    11 1 -1 11.41
    11 1 0 0.67
    11 1 1 2.86
    11 1 2 11.91
    11 2 1 12.37
    11 2 0 2.77
    11 2 -1 -0.18
    11 2 -2 6.69
    11 2 -3 12.79
    11 2 -4 10.78
    11 2 -5 2.02
    11 2 -6 -1.96
    11 3 -4 6.29
    11 3 -3 5.32
    11 3 -2 2.09
    11 3 -1 -0.22
    12 -2 -1 3.99
    12 -2 -2 1.57
    12 -2 -3 14.97
    12 -1 -2 6.09
_refine_special_details
;
Refinement of <i>F</i>^2^ against ALL reflections. The weighted <i>R</i>-factor
<i>wR</i> and goodness of fit <i>S</i> are based on <i>F</i>^2^, conventional
<i>R</i>-factors <i>R</i> are based on <i>F</i>, with <i>F</i> set to zero for
negative <i>F</i>^2^. The threshold expression of <i>F</i>^2^ >
\s(<i>F</i>^2^) is used only for calculating <i>R</i>-factors(gt) <i>etc</i>.
and is not relevant to the choice of reflections for refinement.
<i>R</i>-factors based on <i>F</i>^2^ are statistically about twice as large
as those based on <i>F</i>, and <i>R</i>- factors based on ALL data will be
even larger.
;
_reflns_number_total     4430
_reflns_number_gt     3949
_reflns_threshold_expression     I>2sigma(I)
_refine_ls_structure_factor_coef     Fsqd
_refine_ls_matrix_type     full
_refine_ls_R_factor_all     0.0419
_refine_ls_R_factor_gt     0.0344
_refine_ls_wR_factor_gt     0.0807
_refine_ls_wR_factor_ref     0.0858
_refine_ls_goodness_of_fit_ref     1.101
_refine_ls_restrained_S_all     1.101
_refine_ls_number_reflns     4430
_refine_ls_number_parameters     196
_refine_ls_number_restraints     1
_refine_ls_hydrogen_treatment     mixed
_refine_ls_weighting_scheme     calc
_refine_ls_weighting_details
         'calc w=1/[\s^2^(Fo^2^)+(0.0449P)^2^+1.2979P] where P=(Fo^2^+2Fc^2^)/3'
_atom_sites_solution_hydrogens     geom
_atom_sites_solution_primary     heavy
_atom_sites_solution_secondary     difmap
_refine_ls_shift/su_max     0.000
_refine_ls_shift/su_mean     0.000
_refine_diff_density_max     1.043
_refine_diff_density_min     -1.453
_refine_ls_extinction_method     none
_refine_ls_extinction_coef     ?
loop_
    _atom_type_symbol
    _atom_type_description
    _atom_type_scat_dispersion_real
    _atom_type_scat_dispersion_imag
    _atom_type_scat_source
    C C 0.0033 0.0016 'International Tables Vol C Tables 4.2.6.8 and 6.1.1.4'
    H H 0.0000 0.0000 'International Tables Vol C Tables 4.2.6.8 and 6.1.1.4'
    B B 0.0013 0.0007 'International Tables Vol C Tables 4.2.6.8 and 6.1.1.4'
    F F 0.0171 0.0103 'International Tables Vol C Tables 4.2.6.8 and 6.1.1.4'
    O O 0.0106 0.0060 'International Tables Vol C Tables 4.2.6.8 and 6.1.1.4'
    P P 0.1023 0.0942 'International Tables Vol C Tables 4.2.6.8 and 6.1.1.4'
    Ir Ir -1.4442 7.9887 'International Tables Vol C Tables 4.2.6.8 and 6.1.1.4'
_computing_data_collection     'XSCANS (Siemens, 1996)'
_computing_cell_refinement     'XSCANS (Siemens, 1996)'
_computing_data_reduction     'XSCANS (Siemens, 1996)'
_computing_structure_solution     'SHELXS97 (Sheldrick, 2008)'
_computing_structure_refinement     'SHELXL97 (Sheldrick, 2008)'
_computing_molecular_graphics     'OLEX2 (Dolomanov <i>et al.</i>, 2009)'
_computing_publication_material     'OLEX2 (Dolomanov <i>et al.</i>, 2009)'
loop_
    _atom_site_type_symbol
    _atom_site_label
    _atom_site_fract_x
    _atom_site_fract_y
    _atom_site_fract_z
    _atom_site_U_iso_or_equiv
    _atom_site_adp_type
    _atom_site_calc_flag
    _atom_site_occupancy
    _atom_site_symmetry_multiplicity
    _atom_site_disorder_assembly
    _atom_site_disorder_group
    Ir Ir1 0.44635(2) 0.39247(2) 0.397713(19) 0.04330(8) Uani d 1 1 . .
    H H 0.502(7) 0.285(6) 0.477(5) 0.065 Uiso d 1 1 . .
    P P1 0.30869(19) 0.54619(17) 0.29012(15) 0.0545(4) Uani d 1 1 . .
    P P2 0.26109(19) 0.20850(19) 0.36625(17) 0.0573(4) Uani d 1 1 . .
    P P3 0.5672(2) 0.3085(2) 0.24848(19) 0.0650(5) Uani d 1 1 . .
    O O1 0.6514(12) 0.5458(12) 0.4336(9) 0.071(3) Uani d 0.50 1 . .
    C C11 0.1914(11) 0.4787(10) 0.1441(8) 0.091(3) Uani d 1 1 . .
    H H11A 0.2482 0.4349 0.0888 0.137 Uiso calc 1 1 . .
    H H11B 0.1530 0.5552 0.1092 0.137 Uiso calc 1 1 . .
    H H11C 0.1113 0.4104 0.1572 0.137 Uiso calc 1 1 . .
    C C12 0.4183(10) 0.6996(8) 0.2485(7) 0.077(2) Uani d 1 1 . .
    H H12A 0.4619 0.7628 0.3215 0.115 Uiso calc 1 1 . .
    H H12B 0.3563 0.7471 0.1960 0.115 Uiso calc 1 1 . .
    H H12C 0.4947 0.6699 0.2059 0.115 Uiso calc 1 1 . .
    C C13 0.1780(9) 0.6263(9) 0.3741(8) 0.076(2) Uani d 1 1 . .
    H H13A 0.1068 0.5534 0.3938 0.114 Uiso calc 1 1 . .
    H H13B 0.1284 0.6857 0.3241 0.114 Uiso calc 1 1 . .
    H H13C 0.2300 0.6819 0.4486 0.114 Uiso calc 1 1 . .
    C C21 0.2986(10) 0.0608(9) 0.4459(10) 0.089(3) Uani d 1 1 . .
    H H21A 0.3734 0.0170 0.4114 0.133 Uiso calc 1 1 . .
    H H21B 0.2101 -0.0068 0.4370 0.133 Uiso calc 1 1 . .
    H H21C 0.3321 0.0936 0.5315 0.133 Uiso calc 1 1 . .
    C C22 0.0959(11) 0.2463(12) 0.4220(15) 0.133(5) Uani d 1 1 . .
    H H22A 0.1169 0.2749 0.5092 0.200 Uiso calc 1 1 . .
    H H22B 0.0224 0.1633 0.4043 0.200 Uiso calc 1 1 . .
    H H22C 0.0600 0.3210 0.3823 0.200 Uiso calc 1 1 . .
    C C23 0.1925(15) 0.1187(14) 0.2126(10) 0.153(6) Uani d 1 1 . .
    H H23A 0.1346 0.1767 0.1678 0.230 Uiso calc 1 1 . .
    H H23B 0.1325 0.0306 0.2172 0.230 Uiso calc 1 1 . .
    H H23C 0.2741 0.1012 0.1713 0.230 Uiso calc 1 1 . .
    C C31 0.6143(17) 0.1367(12) 0.2590(11) 0.136(6) Uani d 1 1 . .
    H H31A 0.6139 0.1158 0.3416 0.203 Uiso calc 1 1 . .
    H H31B 0.7107 0.1338 0.2372 0.203 Uiso calc 1 1 . .
    H H31C 0.5435 0.0681 0.2038 0.203 Uiso calc 1 1 . .
    C C32 0.7546(11) 0.4063(16) 0.2693(13) 0.139(5) Uani d 1 1 . .
    H H32A 0.7517 0.5056 0.2861 0.208 Uiso calc 1 1 . .
    H H32B 0.7968 0.3878 0.1958 0.208 Uiso calc 1 1 . .
    H H32C 0.8137 0.3769 0.3369 0.208 Uiso calc 1 1 . .
    C C33 0.5107(14) 0.3194(16) 0.0923(9) 0.129(5) Uani d 1 1 . .
    H H33A 0.4247 0.2506 0.0615 0.194 Uiso calc 1 1 . .
    H H33B 0.5886 0.3015 0.0466 0.194 Uiso calc 1 1 . .
    H H33C 0.4881 0.4122 0.0834 0.194 Uiso calc 1 1 . .
    F F1 0.1765(12) 0.0878(10) 0.8932(9) 0.183(4) Uani d 1 1 . .
    F F2 0.0995(18) 0.1122(13) 0.7112(9) 0.239(6) Uani d 1 1 . .
    F F3 0.2533(12) 0.2732(13) 0.8167(16) 0.276(8) Uani d 1 1 . .
    F F4 0.0302(11) 0.2307(12) 0.8445(11) 0.195(5) Uani d 1 1 . .
    B B1 0.1475(12) 0.1797(12) 0.8151(11) 0.082(3) Uani d 1 1 . .
    O O2 0.8397(15) 0.1785(12) 0.0159(12) 0.152(4) Uani d 1 1 . .
    H H2A 0.8300 0.0897 0.0167 0.227 Uiso d 1 1 . .
    H H2B 0.9030 0.2028 -0.0295 0.227 Uiso d 1 1 . .
loop_
    _atom_site_aniso_label
    _atom_site_aniso_U_11
    _atom_site_aniso_U_22
    _atom_site_aniso_U_33
    _atom_site_aniso_U_12
    _atom_site_aniso_U_13
    _atom_site_aniso_U_23
    Ir1 0.04201(12) 0.03886(12) 0.04581(13) 0.01001(8) -0.00422(8) 0.00061(8)
    P1 0.0565(9) 0.0488(8) 0.0551(9) 0.0168(7) -0.0087(7) 0.0040(7)
    P2 0.0473(8) 0.0595(9) 0.0631(10) 0.0015(7) 0.0047(7) 0.0133(8)
    P3 0.0593(10) 0.0768(12) 0.0724(11) 0.0272(9) 0.0252(9) 0.0294(9)
    O1 0.073(6) 0.078(7) 0.054(5) 0.013(5) -0.004(5) -0.001(5)
    C11 0.091(6) 0.092(6) 0.080(5) 0.032(5) -0.034(5) -0.003(5)
    C12 0.087(6) 0.072(5) 0.069(5) 0.014(4) -0.005(4) 0.019(4)
    C13 0.061(4) 0.081(5) 0.088(5) 0.033(4) 0.000(4) 0.008(4)
    C21 0.083(6) 0.062(5) 0.122(8) 0.005(4) 0.009(5) 0.031(5)
    C22 0.069(6) 0.111(8) 0.252(17) 0.032(6) 0.075(8) 0.078(10)
    C23 0.159(12) 0.161(11) 0.088(7) -0.101(10) -0.029(7) 0.012(7)
    C31 0.215(15) 0.115(8) 0.129(9) 0.105(10) 0.103(10) 0.044(7)
    C32 0.065(6) 0.221(16) 0.147(11) 0.021(8) 0.041(7) 0.066(11)
    C33 0.139(10) 0.215(14) 0.064(5) 0.094(10) 0.036(6) 0.040(7)
    F1 0.223(10) 0.145(7) 0.182(8) 0.062(7) -0.027(7) 0.050(6)
    F2 0.349(18) 0.228(12) 0.105(6) -0.025(12) 0.014(8) -0.015(7)
    F3 0.136(8) 0.222(12) 0.46(2) -0.071(8) 0.055(11) 0.102(14)
    F4 0.173(8) 0.227(11) 0.245(11) 0.118(8) 0.097(8) 0.110(9)
    B1 0.077(6) 0.080(6) 0.086(7) 0.003(5) 0.013(5) 0.003(5)
    O2 0.179(10) 0.139(8) 0.165(9) 0.073(8) 0.071(7) 0.027(7)
_geom_special_details
;
All e.s.d.'s (except the e.s.d. in the dihedral angle between two l.s. planes)
are estimated using the full covariance matrix. The cell e.s.d.'s are taken
into account individually in the estimation of e.s.d.'s in distances, angles
and torsion angles; correlations between e.s.d.'s in cell parameters are only
used when they are defined by crystal symmetry. An approximate (isotropic)
treatment of cell e.s.d.'s is used for estimating e.s.d.'s involving l.s.
planes.
;
loop_
    _geom_bond_atom_site_label_1
    _geom_bond_atom_site_label_2
    _geom_bond_site_symmetry_2
    _geom_bond_distance
    _geom_bond_publ_flag
    Ir1 Ir1 2_666 2.8614(12) ?
    Ir1 H . 1.53(2) ?
    Ir1 P1 . 2.4000(17) ?
    Ir1 P2 . 2.2524(19) ?
    Ir1 P3 . 2.258(2) ?
    Ir1 O1 2_666 2.242(10) ?
    Ir1 O1 . 2.200(11) ?
    P1 C11 . 1.820(8) ?
    P1 C12 . 1.817(8) ?
    P1 C13 . 1.827(8) ?
    P2 C21 . 1.808(8) ?
    P2 C22 . 1.794(9) ?
    P2 C23 . 1.809(11) ?
    P3 C31 . 1.784(9) ?
    P3 C32 . 1.830(11) ?
    P3 C33 . 1.759(10) ?
    O1 Ir1 2_666 2.242(10) ?
    C11 H11A . 0.9600 ?
    C11 H11B . 0.9600 ?
    C11 H11C . 0.9600 ?
    C12 H12A . 0.9600 ?
    C12 H12B . 0.9600 ?
    C12 H12C . 0.9600 ?
    C13 H13A . 0.9600 ?
    C13 H13B . 0.9600 ?
    C13 H13C . 0.9600 ?
    C21 H21A . 0.9600 ?
    C21 H21B . 0.9600 ?
    C21 H21C . 0.9600 ?
    C22 H22A . 0.9600 ?
    C22 H22B . 0.9600 ?
    C22 H22C . 0.9600 ?
    C23 H23A . 0.9600 ?
    C23 H23B . 0.9600 ?
    C23 H23C . 0.9600 ?
    C31 H31A . 0.9600 ?
    C31 H31B . 0.9600 ?
    C31 H31C . 0.9600 ?
    C32 H32A . 0.9600 ?
    C32 H32B . 0.9600 ?
    C32 H32C . 0.9600 ?
    C33 H33A . 0.9600 ?
    C33 H33B . 0.9600 ?
    C33 H33C . 0.9600 ?
    F1 B1 . 1.336(14) ?
    F2 B1 . 1.249(14) ?
    F3 B1 . 1.234(13) ?
    F4 B1 . 1.318(13) ?
    O2 H2A . 0.8500 ?
    O2 H2B . 0.8499 ?
loop_
    _geom_angle_atom_site_label_1
    _geom_angle_atom_site_label_2
    _geom_angle_atom_site_label_3
    _geom_angle_site_symmetry_1
    _geom_angle_site_symmetry_3
    _geom_angle
    _geom_angle_publ_flag
    Ir1 Ir1 H 2_666 . 88(3) ?
    P1 Ir1 Ir1 . 2_666 92.32(5) ?
    P1 Ir1 H . . 167(3) ?
    P2 Ir1 Ir1 . 2_666 132.22(5) ?
    P2 Ir1 H . . 75(3) ?
    P2 Ir1 P1 . . 95.38(7) ?
    P2 Ir1 P3 . . 95.89(8) ?
    P3 Ir1 Ir1 . 2_666 128.86(6) ?
    P3 Ir1 H . . 89(3) ?
    P3 Ir1 P1 . . 100.31(7) ?
    O1 Ir1 Ir1 . 2_666 50.6(3) ?
    O1 Ir1 Ir1 2_666 2_666 49.2(3) ?
    O1 Ir1 H 2_666 . 81(3) ?
    O1 Ir1 H . . 97(3) ?
    O1 Ir1 P1 . . 93.5(3) ?
    O1 Ir1 P1 2_666 . 89.5(3) ?
    O1 Ir1 P2 . . 170.5(3) ?
    O1 Ir1 P2 2_666 . 83.7(3) ?
    O1 Ir1 P3 2_666 . 170.2(3) ?
    O1 Ir1 P3 . . 79.2(3) ?
    O1 Ir1 O1 . 2_666 99.8(4) ?
    C11 P1 Ir1 . . 120.0(3) ?
    C11 P1 C13 . . 100.5(4) ?
    C12 P1 Ir1 . . 115.3(3) ?
    C12 P1 C11 . . 100.7(4) ?
    C12 P1 C13 . . 102.1(4) ?
    C13 P1 Ir1 . . 115.4(3) ?
    C21 P2 Ir1 . . 114.9(3) ?
    C21 P2 C23 . . 100.6(6) ?
    C22 P2 Ir1 . . 114.6(4) ?
    C22 P2 C21 . . 100.8(5) ?
    C22 P2 C23 . . 102.8(7) ?
    C23 P2 Ir1 . . 120.3(4) ?
    C31 P3 Ir1 . . 115.4(3) ?
    C31 P3 C32 . . 97.9(7) ?
    C32 P3 Ir1 . . 109.8(5) ?
    C33 P3 Ir1 . . 122.3(4) ?
    C33 P3 C31 . . 107.5(6) ?
    C33 P3 C32 . . 100.0(6) ?
    Ir1 O1 Ir1 . 2_666 80.2(4) ?
    P1 C11 H11A . . 109.5 ?
    P1 C11 H11B . . 109.5 ?
    P1 C11 H11C . . 109.5 ?
    H11A C11 H11B . . 109.5 ?
    H11A C11 H11C . . 109.5 ?
    H11B C11 H11C . . 109.5 ?
    P1 C12 H12A . . 109.5 ?
    P1 C12 H12B . . 109.5 ?
    P1 C12 H12C . . 109.5 ?
    H12A C12 H12B . . 109.5 ?
    H12A C12 H12C . . 109.5 ?
    H12B C12 H12C . . 109.5 ?
    P1 C13 H13A . . 109.5 ?
    P1 C13 H13B . . 109.5 ?
    P1 C13 H13C . . 109.5 ?
    H13A C13 H13B . . 109.5 ?
    H13A C13 H13C . . 109.5 ?
    H13B C13 H13C . . 109.5 ?
    P2 C21 H21A . . 109.5 ?
    P2 C21 H21B . . 109.5 ?
    P2 C21 H21C . . 109.5 ?
    H21A C21 H21B . . 109.5 ?
    H21A C21 H21C . . 109.5 ?
    H21B C21 H21C . . 109.5 ?
    P2 C22 H22A . . 109.5 ?
    P2 C22 H22B . . 109.5 ?
    P2 C22 H22C . . 109.5 ?
    H22A C22 H22B . . 109.5 ?
    H22A C22 H22C . . 109.5 ?
    H22B C22 H22C . . 109.5 ?
    P2 C23 H23A . . 109.5 ?
    P2 C23 H23B . . 109.5 ?
    P2 C23 H23C . . 109.5 ?
    H23A C23 H23B . . 109.5 ?
    H23A C23 H23C . . 109.5 ?
    H23B C23 H23C . . 109.5 ?
    P3 C31 H31A . . 109.5 ?
    P3 C31 H31B . . 109.5 ?
    P3 C31 H31C . . 109.5 ?
    H31A C31 H31B . . 109.5 ?
    H31A C31 H31C . . 109.5 ?
    H31B C31 H31C . . 109.5 ?
    P3 C32 H32A . . 109.5 ?
    P3 C32 H32B . . 109.5 ?
    P3 C32 H32C . . 109.5 ?
    H32A C32 H32B . . 109.5 ?
    H32A C32 H32C . . 109.5 ?
    H32B C32 H32C . . 109.5 ?
    P3 C33 H33A . . 109.5 ?
    P3 C33 H33B . . 109.5 ?
    P3 C33 H33C . . 109.5 ?
    H33A C33 H33B . . 109.5 ?
    H33A C33 H33C . . 109.5 ?
    H33B C33 H33C . . 109.5 ?
    F2 B1 F1 . . 108.4(11) ?
    F2 B1 F4 . . 102.0(12) ?
    F3 B1 F1 . . 112.7(12) ?
    F3 B1 F2 . . 114.0(13) ?
    F3 B1 F4 . . 112.5(12) ?
    F4 B1 F1 . . 106.4(10) ?
    H2A O2 H2B . . 109.5 ?
loop_
    _geom_torsion_atom_site_label_1
    _geom_torsion_atom_site_label_2
    _geom_torsion_atom_site_label_3
    _geom_torsion_atom_site_label_4
    _geom_torsion_site_symmetry_1
    _geom_torsion_site_symmetry_2
    _geom_torsion_site_symmetry_3
    _geom_torsion_site_symmetry_4
    _geom_torsion
    _geom_torsion_publ_flag
    Ir1 Ir1 P1 C11 2_666 . . . -176.0(4) ?
    Ir1 Ir1 P1 C12 2_666 . . . 63.3(3) ?
    Ir1 Ir1 P1 C13 2_666 . . . -55.5(3) ?
    Ir1 Ir1 P2 C21 2_666 . . . -75.3(4) ?
    Ir1 Ir1 P2 C22 2_666 . . . 40.9(5) ?
    Ir1 Ir1 P2 C23 2_666 . . . 164.2(7) ?
    Ir1 Ir1 P3 C31 2_666 . . . 106.5(6) ?
    Ir1 Ir1 P3 C32 2_666 . . . -2.9(5) ?
    Ir1 Ir1 P3 C33 2_666 . . . -119.5(6) ?
    P1 Ir1 P2 C21 . . . . -173.4(4) ?
    P1 Ir1 P2 C22 . . . . -57.2(5) ?
    P1 Ir1 P2 C23 . . . . 66.2(7) ?
    P1 Ir1 P3 C31 . . . . -152.0(6) ?
    P1 Ir1 P3 C32 . . . . 98.6(5) ?
    P1 Ir1 P3 C33 . . . . -18.0(6) ?
    P1 Ir1 O1 Ir1 . . . 2_666 90.1(2) ?
    P2 Ir1 P1 C11 . . . . -43.2(4) ?
    P2 Ir1 P1 C12 . . . . -163.9(3) ?
    P2 Ir1 P1 C13 . . . . 77.3(3) ?
    P2 Ir1 P3 C31 . . . . -55.4(6) ?
    P2 Ir1 P3 C32 . . . . -164.9(5) ?
    P2 Ir1 P3 C33 . . . . 78.6(6) ?
    P3 Ir1 P1 C11 . . . . 53.8(4) ?
    P3 Ir1 P1 C12 . . . . -66.9(3) ?
    P3 Ir1 P1 C13 . . . . 174.3(3) ?
    P3 Ir1 P2 C21 . . . . 85.6(4) ?
    P3 Ir1 P2 C22 . . . . -158.2(5) ?
    P3 Ir1 P2 C23 . . . . -34.8(7) ?
    P3 Ir1 O1 Ir1 . . . 2_666 -170.1(3) ?
    O1 Ir1 P1 C11 . . . . 133.4(5) ?
    O1 Ir1 P1 C11 2_666 . . . -126.8(5) ?
    O1 Ir1 P1 C12 2_666 . . . 112.5(4) ?
    O1 Ir1 P1 C12 . . . . 12.7(4) ?
    O1 Ir1 P1 C13 2_666 . . . -6.3(4) ?
    O1 Ir1 P1 C13 . . . . -106.1(4) ?
    O1 Ir1 P2 C21 2_666 . . . -84.5(5) ?
    O1 Ir1 P2 C22 2_666 . . . 31.7(6) ?
    O1 Ir1 P2 C23 2_666 . . . 155.1(7) ?
    O1 Ir1 P3 C31 . . . . 116.3(7) ?
    O1 Ir1 P3 C32 . . . . 6.9(5) ?
    O1 Ir1 P3 C33 . . . . -109.6(7) ?
    O1 Ir1 O1 Ir1 2_666 . . 2_666 0.0 ?
loop_
    _geom_hbond_atom_site_label_D
    _geom_hbond_atom_site_label_H
    _geom_hbond_atom_site_label_A
    _geom_hbond_site_symmetry_A
    _geom_hbond_distance_DH
    _geom_hbond_distance_HA
    _geom_hbond_distance_DA
    _geom_hbond_angle_DHA
    O2 H2A F1 2_656 0.85 2.08 2.856(15) 152
    O2 H2B F4 1_654 0.85 1.96 2.804(18) 170
_iucr_refine_instructions_details
;
TITL dimernocentabs in P-1 #2
CELL 0.71073 9.2686 9.6491 11.0822 96.48 97.81 97.972
ZERR 1 0.0019 0.0019 0.0022 0.03 0.03 0.03
LATT 1
SFAC C H B F O P Ir
UNIT 18 60 2 8 3 6 2
DFIX 1.55 Ir1 H
L.S. 4 0 0
PLAN  20
TEMP 24.85
BOND $H
MORE -1
fmap 2 53
acta 52
CONF
REM <HKL>/Users/jsmimac/Google%20Drive/odimerabsnew/dimernocentabs.hkl</HKL>
WGHT    0.046500    1.242300
FVAR       0.21161
IR1   7    0.446348    0.392474    0.397713    11.00000    0.04201    0.03886 =
         0.04581    0.00061   -0.00422    0.01001
H     2    0.501730    0.285372    0.477419    11.00000   -1.50000
P1    6    0.308690    0.546187    0.290119    11.00000    0.05648    0.04880 =
         0.05514    0.00399   -0.00874    0.01678
P2    6    0.261094    0.208500    0.366250    11.00000    0.04725    0.05955 =
         0.06307    0.01325    0.00467    0.00146
P3    6    0.567204    0.308507    0.248484    11.00000    0.05927    0.07678 =
         0.07245    0.02943    0.02525    0.02720
O1    5    0.651351    0.545761    0.433612    10.50000    0.07320    0.07823 =
         0.05431   -0.00114   -0.00386    0.01282
C11   1    0.191434    0.478709    0.144067    11.00000    0.09100    0.09197 =
         0.07978   -0.00340   -0.03388    0.03230
AFIX 137
H11A  2    0.248159    0.434872    0.088773    11.00000   -1.50000
H11B  2    0.152958    0.555224    0.109195    11.00000   -1.50000
H11C  2    0.111337    0.410439    0.157199    11.00000   -1.50000
AFIX   0
C12   1    0.418318    0.699591    0.248472    11.00000    0.08725    0.07153 =
         0.06910    0.01942   -0.00508    0.01429
AFIX 137
H12A  2    0.461923    0.762810    0.321492    11.00000   -1.50000
H12B  2    0.356271    0.747096    0.195982    11.00000   -1.50000
H12C  2    0.494686    0.669923    0.205936    11.00000   -1.50000
AFIX   0
C13   1    0.177967    0.626324    0.374109    11.00000    0.06095    0.08079 =
         0.08825    0.00757   -0.00021    0.03311
AFIX 137
H13A  2    0.106831    0.553448    0.393761    11.00000   -1.50000
H13B  2    0.128413    0.685704    0.324123    11.00000   -1.50000
H13C  2    0.229950    0.681937    0.448588    11.00000   -1.50000
AFIX   0
C21   1    0.298569    0.060762    0.445858    11.00000    0.08321    0.06174 =
         0.12231    0.03064    0.00941    0.00483
AFIX 137
H21A  2    0.373400    0.017031    0.411413    11.00000   -1.50000
H21B  2    0.210135   -0.006772    0.436966    11.00000   -1.50000
H21C  2    0.332071    0.093584    0.531464    11.00000   -1.50000
AFIX   0
C22   1    0.095895    0.246328    0.421971    11.00000    0.06911    0.11124 =
         0.25193    0.07849    0.07476    0.03218
AFIX 137
H22A  2    0.116871    0.274931    0.509166    11.00000   -1.50000
H22B  2    0.022391    0.163275    0.404285    11.00000   -1.50000
H22C  2    0.060046    0.321016    0.382270    11.00000   -1.50000
AFIX   0
C23   1    0.192531    0.118702    0.212615    11.00000    0.15942    0.16112 =
         0.08788    0.01217   -0.02919   -0.10060
AFIX 137
H23A  2    0.134614    0.176682    0.167778    11.00000   -1.50000
H23B  2    0.132488    0.030578    0.217218    11.00000   -1.50000
H23C  2    0.274114    0.101201    0.171332    11.00000   -1.50000
AFIX   0
C31   1    0.614267    0.136695    0.258989    11.00000    0.21459    0.11461 =
         0.12886    0.04430    0.10317    0.10520
AFIX 137
H31A  2    0.613895    0.115778    0.341616    11.00000   -1.50000
H31B  2    0.710683    0.133784    0.237222    11.00000   -1.50000
H31C  2    0.543549    0.068068    0.203784    11.00000   -1.50000
AFIX   0
C32   1    0.754603    0.406337    0.269280    11.00000    0.06483    0.22073 =
         0.14747    0.06633    0.04075    0.02095
AFIX 137
H32A  2    0.751706    0.505633    0.286078    11.00000   -1.50000
H32B  2    0.796766    0.387793    0.195760    11.00000   -1.50000
H32C  2    0.813652    0.376908    0.336912    11.00000   -1.50000
AFIX   0
C33   1    0.510737    0.319438    0.092258    11.00000    0.13871    0.21472 =
         0.06413    0.03966    0.03628    0.09446
AFIX 137
H33A  2    0.424672    0.250603    0.061534    11.00000   -1.50000
H33B  2    0.588635    0.301467    0.046599    11.00000   -1.50000
H33C  2    0.488082    0.412211    0.083359    11.00000   -1.50000
AFIX   0
F1    4    0.176464    0.087824    0.893240    11.00000    0.22279    0.14549 =
         0.18171    0.05041   -0.02743    0.06218
F2    4    0.099538    0.112231    0.711177    11.00000    0.34942    0.22846 =
         0.10539   -0.01519    0.01377   -0.02517
F3    4    0.253313    0.273239    0.816724    11.00000    0.13575    0.22181 =
         0.45885    0.10244    0.05528   -0.07076
F4    4    0.030240    0.230717    0.844508    11.00000    0.17314    0.22722 =
         0.24544    0.11036    0.09743    0.11813
B1    3    0.147497    0.179731    0.815098    11.00000    0.07654    0.07996 =
         0.08644    0.00295    0.01338    0.00287
AFIX   6
O2    5    0.839655    0.178492    0.015941    11.00000    0.17904    0.13870 =
         0.16498    0.02676    0.07070    0.07275
H2A   2    0.829992    0.089702    0.016667    11.00000   -1.50000
H2B   2    0.903016    0.202830   -0.029487    11.00000   -1.50000
HKLF 4
REM  dimernocentabs in P-1 #2
REM R1 =  0.0344 for   3949 Fo > 4sig(Fo)  and  0.0419 for all   4430 data
REM    196 parameters refined using      1 restraints
END
WGHT      0.0449      1.3509
REM Highest difference peak  1.046,  deepest hole -1.460,  1-sigma level  0.129
Q1    1   0.5199  0.3672  0.3764  11.00000  0.05    1.05
Q2    1   0.4319  0.3159  0.4164  11.00000  0.05    0.96
Q3    1   0.4210  0.4763  0.3195  11.00000  0.05    0.87
Q4    1   0.2076  0.2985  0.8766  11.00000  0.05    0.79
Q5    1   0.3549  0.3762  0.3937  11.00000  0.05    0.77
Q6    1   0.3141  0.3438  0.3611  11.00000  0.05    0.75
Q7    1   0.4270  0.5334  0.2775  11.00000  0.05    0.72
Q8    1   0.4517  0.4817  0.3999  11.00000  0.05    0.63
Q9    1   0.1680  0.2515  0.6999  11.00000  0.05    0.63
Q10   1   0.2037  0.2922  0.7197  11.00000  0.05    0.61
Q11   1   0.5719  0.4287  0.4362  11.00000  0.05    0.53
Q12   1   0.4200  0.4087  0.3337  11.00000  0.05    0.52
Q13   1   0.1023  0.0652  0.6788  11.00000  0.05    0.51
Q14   1   0.2219  0.1177  0.1856  11.00000  0.05    0.50
Q15   1   0.1556  0.0431  0.7796  11.00000  0.05    0.49
Q16   1   0.1025  0.3197  0.8530  11.00000  0.05    0.46
Q17   1   0.4980  0.1036  0.1722  11.00000  0.05    0.46
Q18   1   0.2631  0.1412  0.8459  11.00000  0.05    0.45
Q19   1   0.1185  0.2191  0.9160  11.00000  0.05    0.44
Q20   1   0.4642  0.1556  0.0946  11.00000  0.05    0.43
REM The information below was added by Olex2.
REM
REM R1 = 0.0344 for 3949 Fo > 4sig(Fo) and 0.0419 for all 4707 data
REM n/a parameters refined using n/a restraints
REM Highest difference peak 1.05, deepest hole -1.46
REM Mean Shift 0, Max Shift 0.
REM +++ Tabular Listing of Refinement Information +++
REM R1_all = 0.0419
REM R1_gt = 0.0344
REM wR_ref = 0.0866
REM GOOF = 1.093
REM Shift_max = 0
REM Shift_mean = 0
REM Reflections_all = 4707
REM Reflections_gt = 3949
REM Parameters = n/a
REM Hole = -1.46
REM Peak = 1.05
REM Flack = n/a
;
