# Supplementary material for: μ-Oxido-bis­[hydridotris(tri­methyl­phosphane-κP)iridium(III)](Ir—Ir) bis­(tetra­fluorido­borate) dihydrate
Source: Acta Crystallogr Sect E Struct Rep Online. 2014 Mar 8;70(Pt 4):m122–3. doi: 10.1107/S160053681400453X (PMC3998581; doi:10.1107/S160053681400453X)
Supplement: Supplementary file 2 [file e-70-0m122-Isup2.hkl]

# 
# h,k,l, Fc-squared, Fo-squared, sigma(Fo-squared) and status flag 
# 
data_I
_shelx_title 'obridgeiracta in P-1' 
_shelx_refln_list_code          4 
_shelx_F_calc_maximum      207.42 
_exptl_crystal_F_000       518.00 
_reflns_d_resolution_high  0.7696 
 
loop_ 
 _symmetry_equiv_pos_as_xyz 
 'x, y, z' 
 '-x, -y, -z' 
 
_cell_length_a     9.2686 
_cell_length_b     9.6491 
_cell_length_c    11.0822 
_cell_angle_alpha  96.480 
_cell_angle_beta   97.810 
_cell_angle_gamma  97.972 
 
_shelx_F_squared_multiplier     1.000 
 
loop_ 
 _refln_index_h 
 _refln_index_k 
 _refln_index_l 
 _refln_F_squared_calc 
 _refln_F_squared_meas 
 _refln_F_squared_sigma 
 _refln_observed_status 
   1   0   0    20355.99    21553.23     66.56 o 
   2   0   0     2251.14     2324.47     34.17 o 
   3   0   0     7095.08     8241.41     73.93 o 
   4   0   0     1460.17     1567.52     38.42 o 
   5   0   0       28.53       56.96     13.18 o 
   6   0   0     1822.61     1919.97     49.59 o 
   7   0   0     3682.41     3829.89     78.17 o 
   8   0   0     2648.66     2710.21     61.42 o 
   9   0   0     1591.10     1603.03     50.48 o 
  10   0   0     1014.79     1123.71     41.32 o 
  11   0   0      436.11      430.85     31.72 o 
 -11   1   0      517.90      551.47     33.28 o 
 -10   1   0      449.92      459.00     30.38 o 
  -9   1   0      578.29      592.34     30.60 o 
  -8   1   0     1082.92     1089.53     40.20 o 
  -7   1   0      445.92      418.57     23.68 o 
  -6   1   0      339.20      337.94     20.10 o 
  -5   1   0     3826.42     3667.51     71.70 o 
  -4   1   0     2964.83     2988.96     57.18 o 
  -3   1   0     4862.66     4893.29     60.98 o 
  -2   1   0     6286.32     5583.69     52.04 o 
  -1   1   0    39699.80    34240.77     90.01 o 
   0   1   0    16027.62    15319.73     33.48 o 
   1   1   0     6836.54     6129.13     41.10 o 
   2   1   0     5037.27     5755.00     54.05 o 
   3   1   0      141.95      136.02     13.18 o 
   4   1   0      128.55      158.14     14.29 o 
   5   1   0     4194.64     4551.78     79.96 o 
   6   1   0     3611.86     3655.68     81.53 o 
   7   1   0     2431.11     2347.25     61.20 o 
   8   1   0     2797.75     2922.84     71.25 o 
   9   1   0     1794.54     1879.99     53.61 o 
  10   1   0      436.01      491.38     30.60 o 
  11   1   0       27.12       14.96     24.35 o 
 -11   2   0      151.72      162.16     26.80 o 
 -10   2   0       48.15       55.39     21.44 o 
  -9   2   0        5.22       33.95     18.99 o 
  -8   2   0       98.43      111.68     19.43 o 
  -7   2   0     1530.32     1584.04     43.33 o 
  -6   2   0     5253.39     5060.81     93.36 o 
  -5   2   0     6671.84     6314.06     91.13 o 
  -4   2   0     7184.68     6980.34     83.98 o 
  -3   2   0    10413.73     9361.09     83.09 o 
  -2   2   0     4784.86     4742.31     49.81 o 
  -1   2   0       75.25       60.75      7.59 o 
   0   2   0      359.81      450.85      9.32 o 
   1   2   0     2216.14     2525.94     35.51 o 
   2   2   0     7654.81     7436.21     66.78 o 
   3   2   0     9468.09     9950.98     87.56 o 
   4   2   0     8544.78     8980.05     96.49 o 
   5   2   0     4090.30     3827.21     76.16 o 
   6   2   0     1160.47     1236.50     38.64 o 
   7   2   0     1424.07     1415.63     43.78 o 
   8   2   0     1520.26     1645.91     46.46 o 
   9   2   0      202.35      237.43     24.57 o 
  10   2   0       23.01        5.36     22.56 o 
  11   2   0       64.31       61.87     25.02 o 
 -11   3   0       10.95       15.86     23.45 o 
 -10   3   0       36.35       -4.69     21.67 o 
  -9   3   0      642.42      582.07     31.27 o 
  -8   3   0     2403.95     2410.91     62.09 o 
  -7   3   0     4157.21     3632.45     80.63 o 
  -6   3   0     6630.94     5960.94    104.31 o 
  -5   3   0     7076.98     7264.00    100.73 o 
  -4   3   0    11062.57    10177.46    105.42 o 
  -3   3   0     4053.09     3641.83     56.51 o 
  -2   3   0      252.05      237.87     13.18 o 
  -1   3   0     4603.30     4794.12     49.59 o 
   0   3   0      862.26      882.00     21.67 o 
   1   3   0     9875.53     9540.00     73.71 o 
   2   3   0    17327.93    18203.78    111.90 o 
   3   3   0    17797.23    18513.35    128.21 o 
   4   3   0    10079.31     9559.88    108.10 o 
   5   3   0     1808.82     2033.88     50.26 o 
   6   3   0      649.82      725.02     28.14 o 
   7   3   0      410.94      456.09     25.91 o 
   8   3   0        4.07       43.33     18.54 o 
   9   3   0      247.78      241.00     25.02 o 
  10   3   0      269.75      259.99     27.92 o 
 -11   4   0       58.77       90.01     24.35 o 
 -10   4   0      678.70      704.69     35.51 o 
  -9   4   0     1748.46     1683.21     53.83 o 
  -8   4   0     2200.62     2027.63     55.84 o 
  -7   4   0     1994.15     1808.96     51.15 o 
  -6   4   0     2416.43     2302.36     56.96 o 
  -5   4   0     5888.47     5601.56     92.69 o 
  -4   4   0     2995.21     2595.18     50.48 o 
  -3   4   0      126.29      103.86     12.28 o 
  -2   4   0     1290.51     1456.51     32.39 o 
  -1   4   0     6738.27     6875.81     66.56 o 
   0   4   0     7878.95     7700.60     90.01 o 
   1   4   0     8794.72     8612.85     80.86 o 
   2   4   0    11888.38    11990.22    102.52 o 
   3   4   0    10141.43     9663.07    102.07 o 
   4   4   0     3105.74     3338.96     73.26 o 
   5   4   0      623.30      805.20     28.37 o 
   6   4   0       30.04       79.29     17.65 o 
   7   4   0      373.01      280.98     24.35 o 
   8   4   0      684.50      658.23     31.27 o 
   9   4   0      379.09      307.12     29.04 o 
  10   4   0      352.12      347.99     31.27 o 
 -11   5   0      512.26      559.73     35.96 o 
 -10   5   0     1255.59     1297.92     48.69 o 
  -9   5   0     1107.54     1173.07     43.78 o 
  -8   5   0      657.24      699.78     31.72 o 
  -7   5   0      483.84      498.08     26.58 o 
  -6   5   0       22.21       11.39     16.08 o 
  -5   5   0      112.68      177.12     17.65 o 
  -4   5   0     1163.94     1067.20     30.15 o 
  -3   5   0     2537.76     2501.15     54.72 o 
  -2   5   0     5795.88     5842.34     72.37 o 
  -1   5   0     4399.60     4370.19     62.76 o 
   0   5   0     6591.79     6196.61    186.50 o 
   1   5   0     4766.09     4217.19     66.34 o 
   2   5   0     1143.05      998.63     26.58 o 
   3   5   0      459.08      482.00     22.78 o 
   4   5   0      169.76      178.69     18.54 o 
   5   5   0       59.18       50.70     18.76 o 
   6   5   0     1124.53     1056.92     36.41 o 
   7   5   0     1379.42     1393.07     43.55 o 
   8   5   0      520.53      479.55     29.26 o 
   9   5   0      321.66      381.72     27.92 o 
  10   5   0      286.87      303.99     30.60 o 
 -11   6   0      516.76      510.82     37.30 o 
 -10   6   0      597.55      605.74     35.29 o 
  -9   6   0      445.65      423.93     30.82 o 
  -8   6   0      160.51      217.77     22.56 o 
  -7   6   0       82.66       97.83     18.54 o 
  -6   6   0     1784.11     1769.65     50.48 o 
  -5   6   0     4883.23     4549.55     94.26 o 
  -4   6   0     3794.43     3753.06     78.62 o 
  -3   6   0     4893.82     5051.21     80.86 o 
  -2   6   0     9607.10     9550.72    101.85 o 
  -1   6   0     6912.67     6879.16     87.33 o 
   0   6   0     2511.23     2553.21     45.56 o 
   1   6   0       11.08       41.54     13.62 o 
   2   6   0      624.76      584.08     24.57 o 
   3   6   0      554.57      556.60     24.57 o 
   4   6   0      653.14      742.44     29.93 o 
   5   6   0     1992.90     1898.98     49.59 o 
   6   6   0     2267.02     2387.23     61.87 o 
   7   6   0      815.18      818.60     34.62 o 
   8   6   0      350.53      345.53     28.14 o 
   9   6   0      181.74      132.45     27.03 o 
 -10   7   0       74.39      107.88     25.02 o 
  -9   7   0       35.91       90.24     22.56 o 
  -8   7   0      122.81      111.23     22.56 o 
  -7   7   0     1296.20     1213.50     41.77 o 
  -6   7   0     3191.77     2957.02     68.79 o 
  -5   7   0     3836.81     3843.52     79.74 o 
  -4   7   0     2676.03     2726.74     65.00 o 
  -3   7   0     3759.49     3715.76     77.73 o 
  -2   7   0     3720.98     3683.15     75.72 o 
  -1   7   0     1566.47     1435.51     39.09 o 
   0   7   0        4.73       39.27     15.52 o 
   1   7   0      499.46      471.95     22.78 o 
   2   7   0     1277.77     1240.75     38.64 o 
   3   7   0     2509.73     2271.76     54.50 o 
   4   7   0     2527.58     2399.97     58.07 o 
   5   7   0     1785.47     1830.18     52.04 o 
   6   7   0      821.95      816.14     34.40 o 
   7   7   0      406.37      456.76     28.14 o 
   8   7   0      149.67      166.40     25.91 o 
 -10   8   0       70.58       45.34     26.58 o 
  -9   8   0      219.13      267.80     26.13 o 
  -8   8   0      758.38      731.49     33.95 o 
  -7   8   0     1310.58     1155.20     41.32 o 
  -6   8   0     2040.30     2000.16     52.71 o 
  -5   8   0     1738.48     1688.80     48.47 o 
  -4   8   0      840.09      773.71     30.15 o 
  -3   8   0      203.48      242.79     19.88 o 
  -2   8   0        7.95       38.42     16.31 o 
  -1   8   0      235.79      267.80     20.77 o 
   0   8   0      472.66      493.64     41.10 o 
   1   8   0     1220.19     1165.47     37.08 o 
   2   8   0     2792.09     2817.87     64.10 o 
   3   8   0     2430.83     2402.42     59.86 o 
   4   8   0      845.67      884.05     34.17 o 
   5   8   0      227.72      220.23     23.68 o 
   6   8   0      181.98      178.24     24.57 o 
   7   8   0       69.13       95.15     23.90 o 
  -9   9   0      645.92      541.42     37.75 o 
  -8   9   0      687.78      714.52     34.17 o 
  -7   9   0      687.64      667.17     33.06 o 
  -6   9   0      526.84      532.26     28.81 o 
  -5   9   0      232.74      193.43     23.23 o 
  -4   9   0       26.44       40.87     18.32 o 
  -3   9   0     1081.05     1170.61     36.41 o 
  -2   9   0     1351.17     1397.54     40.87 o 
  -1   9   0     1111.37     1222.43     36.63 o 
   0   9   0     1459.11     1458.45     30.24 o 
   1   9   0     2014.66     2021.15     51.60 o 
   2   9   0     1554.42     1569.08     46.46 o 
   3   9   0      473.28      527.79     28.81 o 
   4   9   0       36.82       25.69     20.55 o 
   5   9   0        0.31       -6.70     21.44 o 
   6   9   0       10.68       16.31     23.01 o 
  -8  10   0      168.23      173.32     26.36 o 
  -7  10   0      121.24      118.60     23.90 o 
  -6  10   0       36.19       33.50     21.22 o 
  -5  10   0       48.90       62.32     20.77 o 
  -4  10   0      839.59      909.73     35.74 o 
  -3  10   0     1855.48     1963.53     54.28 o 
  -2  10   0     1784.13     1747.76     53.16 o 
  -1  10   0     1420.07     1480.41     46.23 o 
   0  10   0     1119.23     1270.92     50.14 o 
   1  10   0      661.36      640.14     32.39 o 
   2  10   0      199.02      206.60     24.35 o 
   3  10   0       11.39       47.13     21.00 o 
   4  10   0       28.08       44.67     22.34 o 
   5  10   0      165.56      133.34     26.13 o 
  -7  11   0       51.43       63.88     24.79 o 
  -6  11   0      139.52      150.54     26.13 o 
  -5  11   0      443.05      519.75     30.15 o 
  -4  11   0      783.89      766.78     36.85 o 
  -3  11   0      870.37      840.04     38.86 o 
  -2  11   0      933.16     1003.76     38.64 o 
  -1  11   0      533.55      574.70     32.39 o 
   0  11   0      104.98      126.56     16.19 o 
   1  11   0        1.64        8.26     21.44 o 
   2  11   0       13.22       10.05     23.01 o 
   3  11   0       62.99       25.69     25.02 o 
  -4  12   0      305.69      342.63     29.93 o 
  -3  12   0      297.49      331.24     29.04 o 
  -2  12   0      166.76      199.68     26.58 o 
  -1  12   0        0.85       18.32     23.90 o 
   0  12   0      108.18      172.16     23.45 o 
   1  12   0      187.93      184.27     28.14 o 
  -1 -12   1        5.18       20.33     24.35 o 
   0 -12   1       75.97       88.47     22.34 o 
   1 -12   1      443.81      484.24     32.39 o 
   2 -12   1      625.89      710.50     37.30 o 
   3 -12   1      464.60      485.80     32.83 o 
   4 -12   1      368.31      419.69     31.05 o 
   5 -12   1      377.99      410.31     32.39 o 
  -4 -11   1        5.90       39.53     24.12 o 
  -3 -11   1        6.52       14.07     23.45 o 
  -2 -11   1       27.92       48.25     21.89 o 
  -1 -11   1      232.80      241.23     25.02 o 
   0 -11   1      778.97      862.27     26.69 o 
   1 -11   1     1185.77     1283.41     45.79 o 
   2 -11   1     1159.36     1217.96     42.66 o 
   3 -11   1      763.84      789.34     35.51 o 
   4 -11   1      407.15      482.00     30.15 o 
   5 -11   1      143.76      145.85     24.57 o 
   6 -11   1        2.74       13.62     22.78 o 
   7 -11   1       41.72       62.76     24.35 o 
  -5 -10   1        6.78       -3.57     23.68 o 
  -4 -10   1      131.92      148.98     25.02 o 
  -3 -10   1      281.93      310.69     27.03 o 
  -2 -10   1      644.11      689.95     33.28 o 
  -1 -10   1     1031.85     1136.88     39.31 o 
   0 -10   1      982.68     1081.39     38.08 o 
   1 -10   1     1087.35     1165.92     37.52 o 
   2 -10   1      970.84     1010.24     36.85 o 
   3 -10   1      350.77      375.02     25.46 o 
   4 -10   1        2.41       56.29     18.99 o 
   5 -10   1      145.23      125.75     22.56 o 
   6 -10   1      224.54      223.80     24.79 o 
   7 -10   1      289.75      289.25     27.70 o 
   8 -10   1      460.12      447.38     33.28 o 
  -6  -9   1       96.57      150.99     24.12 o 
  -5  -9   1      242.59      228.94     25.69 o 
  -4  -9   1      645.02      588.77     32.61 o 
  -3  -9   1     1525.46     1674.06     48.92 o 
  -2  -9   1     1829.73     1817.45     52.49 o 
  -1  -9   1      944.23      938.54     34.62 o 
   0  -9   1      416.25      449.64     17.77 o 
   1  -9   1      273.03      308.46     22.34 o 
   2  -9   1       87.87      104.98     18.76 o 
   3  -9   1      146.77      114.36     20.10 o 
   4  -9   1     1421.70     1472.14     43.33 o 
   5  -9   1     1627.62     1578.46     47.35 o 
   6  -9   1      933.58      980.09     35.96 o 
   7  -9   1      806.58      770.80     35.96 o 
   8  -9   1      550.51      564.42     31.94 o 
   9  -9   1      331.18      346.65     30.82 o 
  -8  -8   1       98.78      157.02     25.69 o 
  -7  -8   1      316.09      264.45     28.14 o 
  -6  -8   1      337.81      363.62     27.03 o 
  -5  -8   1      647.22      639.25     31.72 o 
  -4  -8   1     2059.85     2093.74     60.31 o 
  -3  -8   1     2821.11     2840.65     67.01 o 
  -2  -8   1      955.69      874.66     33.50 o 
  -1  -8   1       99.77       97.61     17.87 o 
   0  -8   1        4.26       -7.73     20.66 o 
   1  -8   1      268.93      313.15     21.44 o 
   2  -8   1      677.44      681.46     27.92 o 
   3  -8   1     2151.27     2007.30     49.14 o 
   4  -8   1     4500.82     4539.27    100.06 o 
   5  -8   1     3026.58     2922.62     69.02 o 
   6  -8   1     1939.17     1734.81     51.82 o 
   7  -8   1      946.40      906.16     35.74 o 
   8  -8   1      161.91      144.06     23.90 o 
   9  -8   1        0.76      -23.45     23.45 o 
  10  -8   1       16.36       61.65     25.46 o 
  -8  -7   1      414.29      366.97     31.72 o 
  -7  -7   1      437.33      447.61     28.81 o 
  -6  -7   1      686.50      711.84     31.94 o 
  -5  -7   1     1364.51     1354.21     41.54 o 
  -4  -7   1     1445.37     1431.05     41.10 o 
  -3  -7   1      503.51      497.64     24.35 o 
  -2  -7   1        8.99       43.33     16.75 o 
  -1  -7   1      169.88      114.58     17.87 o 
   0  -7   1     1300.76     1365.14     27.72 o 
   1  -7   1     3479.23     3471.41     72.81 o 
   2  -7   1     4682.71     4649.61     82.64 o 
   3  -7   1     3466.79     3315.28     75.05 o 
   4  -7   1     3110.46     3047.25     67.68 o 
   5  -7   1     3430.27     3348.78     76.39 o 
   6  -7   1     1332.76     1198.31     40.65 o 
   7  -7   1       27.05       72.59     18.32 o 
   8  -7   1       73.25       58.52     21.22 o 
   9  -7   1      295.34      328.78     26.80 o 
  10  -7   1      237.30      265.57     29.48 o 
  -9  -6   1      384.21      381.94     32.16 o 
  -8  -6   1      459.67      442.92     30.60 o 
  -7  -6   1      689.68      724.57     31.94 o 
  -6  -6   1      801.53      811.23     32.39 o 
  -5  -6   1      120.69      127.54     19.88 o 
  -4  -6   1       78.49       87.78     18.54 o 
  -3  -6   1      359.20      360.27     21.44 o 
  -2  -6   1      692.21      725.69     26.13 o 
  -1  -6   1     2973.31     2852.49     63.66 o 
   0  -6   1     8952.15     9186.67     70.36 o 
   1  -6   1     8720.29     8308.19     94.70 o 
   2  -6   1     2275.84     2305.49     49.59 o 
   3  -6   1      797.90      778.40     26.36 o 
   4  -6   1     1203.48     1192.95     34.62 o 
   5  -6   1     1228.49     1280.06     38.42 o 
   6  -6   1       91.35      109.22     17.65 o 
   7  -6   1      883.26      893.20     35.07 o 
   8  -6   1     1054.00     1151.40     39.76 o 
   9  -6   1      846.57      890.30     38.42 o 
  10  -6   1      572.16      660.91     35.07 o 
  11  -6   1      376.48      387.97     34.62 o 
 -10  -5   1      265.88      254.40     30.38 o 
  -9  -5   1      318.40      254.40     29.26 o 
  -8  -5   1      504.71      472.62     29.26 o 
  -7  -5   1      475.53      419.91     25.24 o 
  -6  -5   1        0.25       10.94     17.87 o 
  -5  -5   1      902.89      990.36     33.06 o 
  -4  -5   1     2287.83     2249.87     51.37 o 
  -3  -5   1     2829.23     3021.57     58.97 o 
  -2  -5   1     5364.01     5238.60     76.39 o 
  -1  -5   1    13769.08    13775.29    111.68 o 
   0  -5   1    13379.40    13309.06     74.39 o 
   1  -5   1     4861.38     4649.61     64.77 o 
   2  -5   1      479.36      509.03     18.99 o 
   3  -5   1        6.69       25.46     11.61 o 
   4  -5   1      208.27      214.87     16.31 o 
   5  -5   1     1874.69     1772.33     44.22 o 
   6  -5   1     3120.17     2986.95     70.80 o 
   7  -5   1     2551.99     2411.58     66.11 o 
   8  -5   1     2540.35     2268.63     67.01 o 
   9  -5   1     1445.24     1532.00     49.36 o 
  10  -5   1      594.49      628.08     34.84 o 
  11  -5   1       67.53       77.06     25.91 o 
 -10  -4   1       98.05      110.56     24.79 o 
  -9  -4   1      116.28      150.99     22.34 o 
  -8  -4   1      139.89       98.72     21.44 o 
  -7  -4   1       26.38       40.20     18.32 o 
  -6  -4   1     1299.58     1433.06     42.66 o 
  -5  -4   1     3126.83     3189.08     67.23 o 
  -4  -4   1     5263.97     5795.43     88.23 o 
  -3  -4   1     5240.90     4750.35     73.26 o 
  -2  -4   1     9403.13     9133.27     87.33 o 
  -1  -4   1     7442.08     7231.17     72.14 o 
   0  -4   1     2933.88     2818.57     32.45 o 
   1  -4   1     1540.92     1632.07     37.30 o 
   2  -4   1      403.17      481.33     17.20 o 
   3  -4   1     3765.54     3512.73     61.20 o 
   4  -4   1     7337.85     7088.89     91.13 o 
   5  -4   1     6116.96     5563.81     92.92 o 
   6  -4   1     2848.17     2789.95     67.45 o 
   7  -4   1     4024.81     3902.04     86.66 o 
   8  -4   1     3125.80     3075.17     76.16 o 
   9  -4   1     1052.46     1045.09     39.09 o 
  10  -4   1       49.68       40.65     22.56 o 
  11  -4   1       51.11       94.26     25.02 o 
 -11  -3   1       19.97       -4.91     25.02 o 
 -10  -3   1        0.07       10.72     22.34 o 
  -9  -3   1       83.70       85.77     21.44 o 
  -8  -3   1      368.61      340.40     26.13 o 
  -7  -3   1     1495.48     1531.11     46.01 o 
  -6  -3   1     2963.42     2592.05     60.98 o 
  -5  -3   1     3565.07     3996.29     80.41 o 
  -4  -3   1     3623.90     3591.80     68.12 o 
  -3  -3   1     9458.43     9087.71     89.12 o 
  -2  -3   1     2164.30     2419.17     44.22 o 
  -1  -3   1     1087.76     1135.10     27.47 o 
   0  -3   1       34.12       39.68      7.34 o 
   1  -3   1     1456.10     1500.96     32.39 o 
   2  -3   1    11320.00    11418.43     82.42 o 
   3  -3   1    11322.92    10743.22     94.48 o 
   4  -3   1    10964.51     9467.19    102.97 o 
   5  -3   1     4038.85     3749.04     77.50 o 
   6  -3   1     1498.03     1444.89     44.22 o 
   7  -3   1     1868.99     1721.19     51.60 o 
   8  -3   1      624.97      592.34     28.14 o 
   9  -3   1        2.95      -16.53     20.33 o 
  10  -3   1      200.00      222.24     24.57 o 
  11  -3   1      232.69      291.48     27.70 o 
 -11  -2   1        9.36       -4.02     24.35 o 
 -10  -2   1      350.23      322.08     28.37 o 
  -9  -2   1     1467.43     1647.48     48.47 o 
  -8  -2   1     2355.61     2571.73     61.42 o 
  -7  -2   1     2077.62     2146.68     53.83 o 
  -6  -2   1     2268.98     2330.28     53.16 o 
  -5  -2   1     3729.78     3649.87     73.93 o 
  -4  -2   1     3185.51     2950.09     59.41 o 
  -3  -2   1      363.49      452.30     16.53 o 
  -2  -2   1     4154.21     3929.06     48.69 o 
  -1  -2   1    11090.98    10967.25     64.33 o 
   0  -2   1    11691.78    11017.15     41.22 o 
   1  -2   1     6341.21     6179.60     48.25 o 
   2  -2   1    25632.01    23892.89    109.44 o 
   3  -2   1    15444.35    14205.25    102.30 o 
   4  -2   1     7047.16     6573.83     81.53 o 
   5  -2   1     1730.73     1657.98     42.44 o 
   6  -2   1      198.97      195.88     18.32 o 
   7  -2   1      426.10      446.49     24.35 o 
   8  -2   1      472.05      375.24     25.69 o 
   9  -2   1      616.84      606.19     30.60 o 
  10  -2   1      721.05      688.83     34.62 o 
  11  -2   1      585.56      539.63     36.63 o 
 -11  -1   1      258.46      254.85     29.04 o 
 -10  -1   1     1090.57     1088.64     42.88 o 
  -9  -1   1     2105.65     2115.19     59.19 o 
  -8  -1   1     1982.54     2037.23     52.49 o 
  -7  -1   1     1015.20     1111.65     34.62 o 
  -6  -1   1     2059.38     2050.86     50.26 o 
  -5  -1   1     1327.77     1416.53     35.51 o 
  -4  -1   1      136.54      127.31     13.40 o 
  -3  -1   1     6270.62     6451.43     67.90 o 
  -2  -1   1     7498.74     7724.11     60.75 o 
  -1  -1   1    28508.19    26882.74     84.21 o 
   0  -1   1    27093.55    26188.24    571.79 o 
   1  -1   1    23388.83    20695.99     76.61 o 
   2  -1   1    11861.33    11958.28     77.73 o 
   3  -1   1     5724.37     5437.17     67.23 o 
   4  -1   1      800.54      802.97     24.35 o 
   5  -1   1       93.29       94.70     13.62 o 
   6  -1   1     1682.96     1701.98     43.78 o 
   7  -1   1     4369.44     4094.35     98.28 o 
   8  -1   1     2070.76     1970.67     53.16 o 
   9  -1   1     1224.61     1236.95     45.34 o 
  10  -1   1     1106.38     1119.69     42.88 o 
  11  -1   1      731.91      673.42     39.09 o 
 -11   0   1      486.70      540.08     33.50 o 
 -10   0   1      595.40      644.61     33.50 o 
  -9   0   1      906.88      901.69     36.63 o 
  -8   0   1      554.28      551.02     28.59 o 
  -7   0   1       78.96      105.87     17.65 o 
  -6   0   1      140.30      158.36     17.65 o 
  -5   0   1     2310.47     2505.17     51.37 o 
  -4   0   1     3385.39     3590.01     59.86 o 
  -3   0   1     1904.81     2210.11     42.66 o 
  -2   0   1    13029.32    13653.56     75.49 o 
  -1   0   1    26423.98    21679.65     67.23 o 
   0   0   1    14629.72    15247.50    316.72 o 
   1   0   1     6386.26     6558.19     43.33 o 
   2   0   1       98.05       95.60     10.72 o 
   3   0   1       63.46       90.01     11.84 o 
   4   0   1      291.37      295.05     16.31 o 
   5   0   1     1524.41     1684.55     42.44 o 
   6   0   1     6305.75     6622.97    103.86 o 
   7   0   1     4487.89     4434.97     97.83 o 
   8   0   1     2029.63     2280.25     59.19 o 
   9   0   1      904.48      912.41     36.18 o 
  10   0   1      570.39      567.10     32.83 o 
  11   0   1      146.93      127.09     27.03 o 
 -11   1   1      169.11      210.85     27.03 o 
 -10   1   1       82.91       72.59     21.89 o 
  -9   1   1       61.11       41.32     19.66 o 
  -8   1   1       30.64       61.20     18.32 o 
  -7   1   1     1689.12     1649.71     48.02 o 
  -6   1   1     8885.64     9197.60    118.16 o 
  -5   1   1     5016.49     5155.52     81.75 o 
  -4   1   1     5057.31     4766.87     68.79 o 
  -3   1   1    14407.60    14954.83    100.73 o 
  -2   1   1     8782.29     8594.09     64.55 o 
  -1   1   1     4255.54     4249.13     37.52 o 
   0   1   1     1148.20     1324.91     14.69 o 
   1   1   1     9325.96     9595.40     59.19 o 
   2   1   1     2428.65     2588.26     42.44 o 
   3   1   1     7417.15     7847.85     79.07 o 
   4   1   1     7853.09     7943.90     92.02 o 
   5   1   1     5997.83     5966.75     92.92 o 
   6   1   1     3582.32     3623.74     71.47 o 
   7   1   1     2325.60     2453.12     63.43 o 
   8   1   1     1001.74     1029.23     36.63 o 
   9   1   1      116.18      117.04     22.34 o 
  10   1   1        5.17        9.16     21.67 o 
  11   1   1       68.33       63.88     25.02 o 
 -12   2   1       70.56       89.12     27.25 o 
 -11   2   1        0.45      -23.68     23.68 o 
 -10   2   1       12.99      -10.94     21.22 o 
  -9   2   1      274.11      301.08     24.35 o 
  -8   2   1     1373.67     1502.97     44.67 o 
  -7   2   1     5845.46     5858.86    111.01 o 
  -6   2   1     9339.43     8528.20    117.93 o 
  -5   2   1     8471.08     8324.72    103.41 o 
  -4   2   1     6490.65     6601.97     80.63 o 
  -3   2   1     2559.00     2521.92     48.02 o 
  -2   2   1      798.15      895.88     24.12 o 
  -1   2   1       78.37      141.83      9.38 o 
   0   2   1     1597.59     1709.15     24.12 o 
   1   2   1     4257.70     5179.41     53.16 o 
   2   2   1    19903.19    20712.96    113.91 o 
   3   2   1    20944.15    21064.53    131.56 o 
   4   2   1     9094.99     9661.73    104.08 o 
   5   2   1     3034.52     3280.44     73.04 o 
   6   2   1     1133.04     1235.61     35.96 o 
   7   2   1      894.42      913.97     35.51 o 
   8   2   1       43.76       62.09     18.54 o 
   9   2   1      309.14      276.74     26.58 o 
  10   2   1      547.40      526.00     33.50 o 
  11   2   1      273.93      276.29     29.26 o 
 -11   3   1      107.99      140.71     24.79 o 
 -10   3   1      396.02      391.77     28.37 o 
  -9   3   1     1159.93     1234.04     41.32 o 
  -8   3   1     2227.12     2118.98     60.08 o 
  -7   3   1     3375.48     2997.44     75.72 o 
  -6   3   1     3773.99     3663.72     84.88 o 
  -5   3   1     7622.28     6882.28     99.17 o 
  -4   3   1      668.54      631.43     22.78 o 
  -3   3   1     1024.16      970.71     23.90 o 
  -2   3   1      512.76      649.97     19.21 o 
  -1   3   1     3626.78     3734.74     46.23 o 
   0   3   1     9451.34     9920.90    109.67 o 
   1   3   1    10572.74    11674.17     86.66 o 
   2   3   1    18593.29    19059.01    121.95 o 
   3   3   1     8715.36     9079.44     95.60 o 
   4   3   1     2097.47     2210.11     52.27 o 
   5   3   1      351.65      411.87     22.56 o 
   6   3   1      129.77      218.89     19.66 o 
   7   3   1       46.00       30.15     18.54 o 
   8   3   1      585.54      550.35     30.38 o 
   9   3   1      804.89      795.82     37.30 o 
  10   3   1      552.16      522.65     33.95 o 
 -11   4   1      566.09      620.93     35.51 o 
 -10   4   1     1251.75     1273.36     44.45 o 
  -9   4   1     1159.47     1168.15     42.44 o 
  -8   4   1      733.74      686.15     30.38 o 
  -7   4   1      179.87      191.19     20.77 o 
  -6   4   1      517.31      482.00     23.90 o 
  -5   4   1       52.06       59.64     14.74 o 
  -4   4   1     1668.86     1718.51     39.53 o 
  -3   4   1     7524.22     7308.00     79.51 o 
  -2   4   1     7792.93     7176.22     71.70 o 
  -1   4   1     3661.77     3592.91     52.27 o 
   0   4   1     7657.62     7101.61    103.86 o 
   1   4   1     8865.92     8016.71     82.87 o 
   2   4   1     2927.78     2939.59     58.30 o 
   3   4   1     1085.96     1142.69     30.82 o 
   4   4   1       16.05       32.16     15.19 o 
   5   4   1      479.42      475.53     25.02 o 
   6   4   1     1202.38     1229.35     39.98 o 
   7   4   1     1417.61     1412.95     42.44 o 
   8   4   1      806.32      855.01     34.62 o 
   9   4   1      453.63      498.76     30.38 o 
  10   4   1      371.25      414.55     32.16 o 
 -11   5   1      879.88      918.22     42.88 o 
 -10   5   1      837.25      760.75     40.87 o 
  -9   5   1      306.39      292.82     25.91 o 
  -8   5   1       37.04       46.46     18.54 o 
  -7   5   1      109.20      111.90     18.76 o 
  -6   5   1      568.71      524.44     25.69 o 
  -5   5   1     3359.75     2973.99     65.22 o 
  -4   5   1     8863.12     8654.84    104.08 o 
  -3   5   1    12647.46    12465.97    109.89 o 
  -2   5   1     7815.12     7243.00     81.75 o 
  -1   5   1     6718.10     6573.38     77.73 o 
   0   5   1     2837.83     2747.74     40.51 o 
   1   5   1      234.00      215.54     15.86 o 
   2   5   1       46.86       51.60     14.29 o 
   3   5   1      138.25      164.17     17.65 o 
   4   5   1     1238.58     1181.11     35.51 o 
   5   5   1     3634.16     3694.32     80.63 o 
   6   5   1     3024.22     3015.98     71.25 o 
   7   5   1     1137.61     1098.69     41.54 o 
   8   5   1      410.81      406.73     29.04 o 
   9   5   1      242.79      250.38     26.58 o 
 -11   6   1      233.56      257.53     30.82 o 
 -10   6   1       90.36       69.46     25.02 o 
  -9   6   1        1.66       14.29     21.00 o 
  -8   6   1      175.11      167.07     22.34 o 
  -7   6   1     1077.01     1111.42     36.18 o 
  -6   6   1     3809.42     3482.35     79.07 o 
  -5   6   1     3385.87     3502.23     72.81 o 
  -4   6   1     3534.91     3489.50     77.95 o 
  -3   6   1     6614.15     6529.16     90.91 o 
  -2   6   1     6247.09     5860.20     84.43 o 
  -1   6   1     1685.30     1628.27     40.43 o 
   0   6   1       27.90       69.38     10.58 o 
   1   6   1     1361.97     1339.25     37.52 o 
   2   6   1     1202.14     1236.72     35.96 o 
   3   6   1     1239.56     1167.26     35.51 o 
   4   6   1     3351.27     3361.29     77.73 o 
   5   6   1     3560.83     3552.49     75.27 o 
   6   6   1     1413.75     1432.16     44.00 o 
   7   6   1      394.34      425.94     28.14 o 
   8   6   1      128.71      117.49     24.12 o 
   9   6   1       12.07      -24.57     24.57 o 
 -10   7   1       41.69       35.51     24.79 o 
  -9   7   1      266.69      239.21     27.70 o 
  -8   7   1     1184.35     1169.27     42.44 o 
  -7   7   1     2320.10     2083.69     57.18 o 
  -6   7   1     2412.49     2290.74     57.85 o 
  -5   7   1     1028.19     1005.55     33.95 o 
  -4   7   1      822.81      865.51     29.93 o 
  -3   7   1     1230.15     1223.77     35.51 o 
  -2   7   1      169.29      186.06     17.65 o 
  -1   7   1      856.81      932.74     30.82 o 
   0   7   1     2250.79     2216.35     36.40 o 
   1   7   1     2213.56     2111.17     52.71 o 
   2   7   1     2084.85     1945.21     49.59 o 
   3   7   1     2538.50     2397.51     56.73 o 
   4   7   1     1726.65     1761.61     46.46 o 
   5   7   1      718.64      701.12     31.49 o 
   6   7   1      235.30      216.88     24.12 o 
   7   7   1       31.20       23.01     22.56 o 
   8   7   1       13.81       -2.23     24.12 o 
 -10   8   1      344.47      354.02     32.83 o 
  -9   8   1      775.63      777.50     39.09 o 
  -8   8   1     1312.61     1181.78     45.56 o 
  -7   8   1     1319.58     1301.72     41.54 o 
  -6   8   1      508.05      515.06     26.80 o 
  -5   8   1      131.22      106.54     19.21 o 
  -4   8   1       12.21       35.96     16.75 o 
  -3   8   1      592.39      625.62     26.36 o 
  -2   8   1     1376.65     1405.36     40.20 o 
  -1   8   1     2099.36     2170.36     56.29 o 
   0   8   1     2835.26     2828.10     44.06 o 
   1   8   1     2909.32     2624.22     62.76 o 
   2   8   1     2564.50     2512.54     64.77 o 
   3   8   1      754.13      768.79     31.05 o 
   4   8   1       40.52       41.54     20.10 o 
   5   8   1        8.33       -7.59     20.55 o 
   6   8   1        1.53       -6.48     21.89 o 
   7   8   1       93.93      112.35     24.57 o 
  -9   9   1      456.43      479.55     33.50 o 
  -8   9   1      425.31      435.77     29.71 o 
  -7   9   1      287.69      268.92     25.69 o 
  -6   9   1       39.59       62.32     19.88 o 
  -5   9   1      188.32      184.72     21.89 o 
  -4   9   1     1341.73     1425.91     43.78 o 
  -3   9   1     2128.52     2215.25     55.17 o 
  -2   9   1     1891.46     2014.90     53.16 o 
  -1   9   1     1678.40     1737.27     46.90 o 
   0   9   1     1963.99     1968.72     35.77 o 
   1   9   1     1763.27     1670.26     47.57 o 
   2   9   1      367.68      354.24     25.46 o 
   3   9   1       12.97      -14.07     19.88 o 
   4   9   1       76.67       93.14     21.44 o 
   5   9   1      115.34       96.04     23.23 o 
   6   9   1      217.89      189.18     26.80 o 
  -8  10   1        0.31       17.65     24.35 o 
  -7  10   1        7.64        8.49     22.34 o 
  -6  10   1      145.93      125.53     22.78 o 
  -5  10   1      783.69      749.58     35.74 o 
  -4  10   1     1503.20     1641.67     50.03 o 
  -3  10   1     1467.73     1560.82     47.13 o 
  -2  10   1      941.35      976.07     35.96 o 
  -1  10   1      572.80      569.56     31.27 o 
   0  10   1      377.02      383.85     46.46 o 
   1  10   1       62.16       46.46     21.00 o 
   2  10   1       47.88       63.66     21.22 o 
   3  10   1      186.79      182.04     25.02 o 
   4  10   1      321.78      314.04     29.04 o 
   5  10   1      399.43      366.75     32.83 o 
  -7  11   1      295.70      282.99     29.71 o 
  -6  11   1      569.70      610.66     34.84 o 
  -5  11   1      820.02      825.97     38.19 o 
  -4  11   1      708.47      755.84     36.41 o 
  -3  11   1      444.38      513.72     29.48 o 
  -2  11   1      137.57      145.41     22.56 o 
  -1  11   1        0.41       36.63     21.00 o 
   0  11   1       76.70      130.57     31.60 o 
   1  11   1      184.76      -24.12     24.12 o 
   2  11   1      247.70      269.37     28.14 o 
   3  11   1      362.87      385.74     30.82 o 
  -4  12   1      137.73      152.78     27.25 o 
  -3  12   1       35.54       38.64     24.57 o 
  -2  12   1       17.94       30.82     23.90 o 
  -1  12   1      278.79      307.12     30.38 o 
   0  12   1      450.47      442.87     24.64 o 
  -1 -12   2      132.70      124.19     27.03 o 
   0 -12   2      503.97      595.71     24.72 o 
   1 -12   2      791.91      854.12     40.87 o 
   2 -12   2      585.83      639.02     36.41 o 
   3 -12   2      335.77      399.36     29.93 o 
   4 -12   2      306.68      380.38     30.15 o 
  -4 -11   2       58.62      105.42     25.02 o 
  -3 -11   2       93.70      104.75     25.46 o 
  -2 -11   2      239.13      278.53     26.80 o 
  -1 -11   2      647.76      797.38     36.63 o 
   0 -11   2      959.15     1026.16     28.03 o 
   1 -11   2      752.83      647.73     34.17 o 
   2 -11   2      289.78      284.56     25.91 o 
   3 -11   2      106.63      116.59     22.11 o 
   4 -11   2       62.73       59.19     22.56 o 
   5 -11   2        3.68      -18.32     22.34 o 
   6 -11   2      141.34      157.02     25.24 o 
   7 -11   2      311.47      355.81     30.60 o 
  -5 -10   2      274.44      236.09     28.81 o 
  -4 -10   2      459.58      481.78     30.82 o 
  -3 -10   2      604.05      702.01     32.83 o 
  -2 -10   2      829.14      930.50     36.63 o 
  -1 -10   2      861.49      973.83     35.96 o 
   0 -10   2      474.55      522.54     19.34 o 
   1 -10   2      180.15      171.31     21.22 o 
   2 -10   2        3.62       -6.92     18.76 o 
   3 -10   2      224.85      226.48     23.01 o 
   4 -10   2      750.35      742.44     31.94 o 
   5 -10   2      672.30      690.39     32.16 o 
   6 -10   2      581.06      530.92     31.94 o 
   7 -10   2      563.19      552.81     33.28 o 
   8 -10   2      505.44      451.40     34.62 o 
  -7  -9   2      145.63      160.37     26.80 o 
  -6  -9   2      327.78      311.81     29.71 o 
  -5  -9   2      641.59      672.75     34.62 o 
  -4  -9   2     1134.63     1111.42     41.54 o 
  -3  -9   2     1213.86     1231.81     39.53 o 
  -2  -9   2      831.54      878.68     32.39 o 
  -1  -9   2      193.81      199.46     20.77 o 
   0  -9   2        9.13       -6.41     11.75 o 
   1  -9   2       19.53        9.38     17.42 o 
   2  -9   2      575.91      604.40     26.80 o 
   3  -9   2     2607.89     2722.05     65.22 o 
   4  -9   2     3071.35     3024.02     71.92 o 
   5  -9   2     1617.55     1570.64     48.02 o 
   6  -9   2     1081.95      977.41     37.75 o 
   7  -9   2      740.64      739.98     33.28 o 
   8  -9   2      301.43      337.49     26.80 o 
   9  -9   2       32.75       29.71     24.57 o 
  -8  -8   2      259.99      293.27     29.93 o 
  -7  -8   2      276.41      237.20     27.70 o 
  -6  -8   2      319.30      300.86     26.13 o 
  -5  -8   2      826.88      884.05     35.96 o 
  -4  -8   2     1125.94     1125.94     39.98 o 
  -3  -8   2      543.64      558.61     27.03 o 
  -2  -8   2        0.34        2.01     16.75 o 
  -1  -8   2      299.44      362.95     22.34 o 
   0  -8   2      410.95      440.94     23.56 o 
   1  -8   2      991.68      954.18     34.40 o 
   2  -8   2     2622.91     2663.53     66.34 o 
   3  -8   2     4218.13     3895.78     90.24 o 
   4  -8   2     2990.62     2910.78     65.22 o 
   5  -8   2     1573.92     1563.50     44.22 o 
   6  -8   2      587.55      577.38     28.37 o 
   7  -8   2      135.05      124.86     21.89 o 
   8  -8   2        3.96       20.77     21.44 o 
   9  -8   2       95.46       74.15     25.24 o 
  -8  -7   2      324.15      290.36     29.48 o 
  -7  -7   2      229.80      183.38     24.12 o 
  -6  -7   2      361.42      329.90     25.69 o 
  -5  -7   2      252.93      252.84     21.22 o 
  -4  -7   2       17.23       52.49     17.20 o 
  -3  -7   2      369.11      375.69     23.23 o 
  -2  -7   2     1992.77     2078.11     52.49 o 
  -1  -7   2     1983.58     2000.83     49.14 o 
   0  -7   2     3300.35     3096.22     70.36 o 
   1  -7   2     3973.98     4010.81     76.61 o 
   2  -7   2     2249.70     2338.77     55.84 o 
   3  -7   2     1753.94     1727.44     43.33 o 
   4  -7   2     1301.16     1281.62     37.75 o 
   5  -7   2      183.64      201.47     19.66 o 
   6  -7   2       83.27       41.32     18.32 o 
   7  -7   2      558.13      501.66     29.04 o 
   8  -7   2      706.30      666.50     33.28 o 
   9  -7   2      446.96      439.12     31.49 o 
  10  -7   2      377.84      382.39     33.06 o 
  -9  -6   2      321.42      316.27     29.71 o 
  -8  -6   2      296.93      285.23     25.24 o 
  -7  -6   2      248.34      253.06     23.01 o 
  -6  -6   2        3.14       25.02     18.09 o 
  -5  -6   2      354.02      303.32     22.56 o 
  -4  -6   2      976.26     1100.48     35.51 o 
  -3  -6   2     2461.76     2443.97     58.52 o 
  -2  -6   2     5208.03     5141.44     86.22 o 
  -1  -6   2     9999.79     9997.21    106.54 o 
   0  -6   2     9997.02     9874.83    165.73 o 
   1  -6   2     2513.46     2651.24     59.86 o 
   2  -6   2      402.04      404.95     19.21 o 
   3  -6   2       14.55       30.15     14.29 o 
   4  -6   2       19.44       36.63     14.74 o 
   5  -6   2      837.73      734.84     28.81 o 
   6  -6   2     3302.25     2950.54     74.60 o 
   7  -6   2     3550.07     3458.90     77.06 o 
   8  -6   2     1653.36     1601.02     52.27 o 
   9  -6   2      811.79      867.29     37.97 o 
  10  -6   2      432.49      464.80     33.50 o 
 -10  -5   2       90.16      105.65     25.91 o 
  -9  -5   2      127.17      100.06     22.78 o 
  -8  -5   2      111.50      150.77     21.44 o 
  -7  -5   2       47.48       93.59     19.21 o 
  -6  -5   2      947.00      920.45     33.28 o 
  -5  -5   2     1398.50     1550.99     42.44 o 
  -4  -5   2     1929.82     1892.95     49.59 o 
  -3  -5   2     3793.42     3397.48     69.02 o 
  -2  -5   2     6929.67     6735.76     85.99 o 
  -1  -5   2    12766.49    12582.57    107.21 o 
   0  -5   2     3326.59     3538.10     41.29 o 
   1  -5   2      126.70      140.71     12.28 o 
   2  -5   2       50.30       52.04     11.39 o 
   3  -5   2      714.39      656.00     21.89 o 
   4  -5   2     3095.28     2847.57     56.96 o 
   5  -5   2     5044.91     4695.40     93.81 o 
   6  -5   2     5609.94     5052.10    105.42 o 
   7  -5   2     4019.82     3536.85     86.89 o 
   8  -5   2     2046.54     2116.97     57.18 o 
   9  -5   2      698.24      663.37     34.40 o 
  10  -5   2       87.53       73.93     24.57 o 
  11  -5   2        6.94       43.33     25.24 o 
 -10  -4   2        2.14        4.47     23.01 o 
  -9  -4   2       11.83       38.19     20.55 o 
  -8  -4   2      239.13      263.34     23.68 o 
  -7  -4   2     1547.90     1604.15     47.80 o 
  -6  -4   2     2507.01     2695.69     61.42 o 
  -5  -4   2     2468.37     2528.17     62.54 o 
  -4  -4   2     3109.36     2594.29     56.73 o 
  -3  -4   2     1593.79     1681.43     37.52 o 
  -2  -4   2     1423.34     1278.49     31.05 o 
  -1  -4   2      220.88      239.21     13.40 o 
   0  -4   2      271.11      257.80      9.40 o 
   1  -4   2     1212.90     1245.66     31.27 o 
   2  -4   2     7081.53     6499.90     73.71 o 
   3  -4   2     5598.48     5317.67     75.49 o 
   4  -4   2     7641.78     7349.32     94.26 o 
   5  -4   2     2890.56     2831.27     61.65 o 
   6  -4   2     1459.18     1406.92     41.77 o 
   7  -4   2     2093.08     2088.83     55.84 o 
   8  -4   2      920.31      936.98     36.63 o 
   9  -4   2        1.45        5.14     20.33 o 
  10  -4   2      219.89      191.86     26.58 o 
  11  -4   2      234.12      256.41     29.26 o 
 -11  -3   2       28.07       46.68     24.79 o 
 -10  -3   2      164.23      243.91     24.35 o 
  -9  -3   2      693.48      738.64     34.84 o 
  -8  -3   2     1762.34     1726.10     52.27 o 
  -7  -3   2     2848.69     3027.37     68.79 o 
  -6  -3   2     2969.10     2831.04     67.23 o 
  -5  -3   2     3842.70     3617.93     77.28 o 
  -4  -3   2     2101.85     2126.80     48.47 o 
  -3  -3   2      418.35      480.44     18.09 o 
  -2  -3   2     1471.33     1421.22     32.16 o 
  -1  -3   2     3554.91     3508.48     47.57 o 
   0  -3   2     2339.70     2362.48     27.48 o 
   1  -3   2    23681.82    22636.73    109.00 o 
   2  -3   2    22344.33    22215.49    118.83 o 
   3  -3   2    13685.57    11710.80    103.64 o 
   4  -3   2     3242.99     3098.85     64.10 o 
   5  -3   2      318.74      331.91     20.10 o 
   6  -3   2       71.67       99.84     16.75 o 
   7  -3   2       23.92       38.64     17.65 o 
   8  -3   2      355.29      350.22     24.79 o 
   9  -3   2     1220.34     1100.70     42.88 o 
  10  -3   2      948.51      972.27     39.76 o 
  11  -3   2      494.37      473.29     35.51 o 
 -11  -2   2      131.29      149.43     27.25 o 
 -10  -2   2      720.45      769.02     35.51 o 
  -9  -2   2     1527.02     1627.38     50.93 o 
  -8  -2   2     1298.33     1325.40     44.67 o 
  -7  -2   2     1133.54     1097.57     38.42 o 
  -6  -2   2     2391.55     2382.32     53.83 o 
  -5  -2   2     2496.22     2648.34     55.62 o 
  -4  -2   2       10.17       26.36     12.06 o 
  -3  -2   2     2523.87     2617.29     47.35 o 
  -2  -2   2    19018.58    18196.18     99.62 o 
  -1  -2   2     4473.84     4830.53     47.13 o 
   0  -2   2     9482.90    10561.02    296.62 o 
   1  -2   2    43023.34    41621.36    133.12 o 
   2  -2   2    13033.35    12330.17     85.32 o 
   3  -2   2     4198.03     4624.82     62.32 o 
   4  -2   2      995.63      974.73     27.03 o 
   5  -2   2        8.02        8.71     13.40 o 
   6  -2   2     1479.68     1382.35     40.20 o 
   7  -2   2     2287.64     2146.01     53.61 o 
   8  -2   2     2173.64     2183.53     59.19 o 
   9  -2   2     1761.85     1764.96     52.49 o 
  10  -2   2     1269.62     1171.28     47.35 o 
  11  -2   2      691.12      736.18     37.52 o 
 -11  -1   2      473.63      472.18     34.17 o 
 -10  -1   2      762.40      819.49     37.30 o 
  -9  -1   2      422.63      446.71     29.93 o 
  -8  -1   2       66.98       22.78     19.43 o 
  -7  -1   2       20.26       48.69     16.98 o 
  -6  -1   2       63.00       69.02     16.53 o 
  -5  -1   2      649.02      764.77     25.69 o 
  -4  -1   2     4717.88     4952.93     69.02 o 
  -3  -1   2     5963.77     6104.78     66.56 o 
  -2  -1   2     6955.61     6244.82     57.18 o 
  -1  -1   2     5034.23     5069.52     42.21 o 
   0  -1   2    14764.22    16328.01     93.47 o 
   1  -1   2     3887.06     3527.69     39.31 o 
   2  -1   2     6433.43     5620.77     59.86 o 
   3  -1   2       27.87       19.43     10.05 o 
   4  -1   2      191.20      182.04     14.07 o 
   5  -1   2     2756.20     2571.28     58.52 o 
   6  -1   2     5858.77     5603.12     99.84 o 
   7  -1   2     3698.85     3691.41     81.75 o 
   8  -1   2     1272.31     1285.42     41.10 o 
   9  -1   2     1095.18     1075.91     39.09 o 
  10  -1   2      849.05      782.64     37.30 o 
  11  -1   2      229.00      278.08     29.71 o 
 -11   0   2      395.69      400.70     31.05 o 
 -10   0   2      108.67      126.42     23.90 o 
  -9   0   2        2.04      -19.21     19.21 o 
  -8   0   2      104.08       95.37     19.66 o 
  -7   0   2     1509.35     1549.65     41.99 o 
  -6   0   2     5982.74     6214.45     97.61 o 
  -5   0   2    10415.48    10481.23    108.55 o 
  -4   0   2     6447.11     6425.74     76.83 o 
  -3   0   2    10838.00    11186.36     83.54 o 
  -2   0   2     9927.99     9641.63     65.44 o 
  -1   0   2    12232.65    13168.21     61.20 o 
   0   0   2     2161.06     2546.09     50.70 o 
   1   0   2     7857.81     8079.48     56.96 o 
   2   0   2     1188.97     1291.89     29.93 o 
   3   0   2     2473.80     2590.04     50.48 o 
   4   0   2     6987.65     6654.91     85.77 o 
   5   0   2     8990.37     8888.03    111.45 o 
   6   0   2     5730.16     5817.77    102.97 o 
   7   0   2     1479.54     1420.77     41.77 o 
   8   0   2      344.13      324.54     24.57 o 
   9   0   2      184.20      191.64     23.01 o 
  10   0   2       17.37        4.91     22.78 o 
  11   0   2       36.46       10.27     25.24 o 
 -12   1   2      113.79      136.02     27.25 o 
 -11   1   2       20.80       52.71     23.01 o 
 -10   1   2        1.99       59.64     20.55 o 
  -9   1   2       92.30      111.45     21.00 o 
  -8   1   2     1350.56     1374.54     44.00 o 
  -7   1   2     5432.86     5437.17    108.77 o 
  -6   1   2    10027.06     9730.53    122.85 o 
  -5   1   2     7138.40     6829.12     91.13 o 
  -4   1   2     3620.43     3911.20     63.43 o 
  -3   1   2    16057.25    16659.49    106.32 o 
  -2   1   2    18765.83    17979.97     88.67 o 
  -1   1   2       95.04      125.30      8.49 o 
   0   1   2    11918.99    12188.10     49.67 o 
   1   1   2     5635.44     6078.87     56.73 o 
   2   1   2    13475.18    14130.87     96.04 o 
   3   1   2    12405.87    12153.50    102.74 o 
   4   1   2    13227.96    13632.12    124.63 o 
   5   1   2     8122.72     8457.84    111.23 o 
   6   1   2     1872.09     1818.79     47.57 o 
   7   1   2      280.58      259.99     22.11 o 
   8   1   2        7.34       12.51     18.32 o 
   9   1   2      247.94      188.96     25.02 o 
  10   1   2      440.60      390.43     31.05 o 
  11   1   2      310.53      266.02     31.49 o 
 -12   2   2       39.66       35.07     26.36 o 
 -11   2   2       85.46      106.54     25.24 o 
 -10   2   2      147.40      127.31     23.90 o 
  -9   2   2      823.15      815.70     35.96 o 
  -8   2   2     2254.19     2459.83     60.75 o 
  -7   2   2     3731.24     3798.40     80.18 o 
  -6   2   2     4026.18     3986.47     84.21 o 
  -5   2   2      727.69      747.80     24.79 o 
  -4   2   2     1975.78     2173.48     44.67 o 
  -3   2   2       95.83       86.89     11.61 o 
  -2   2   2     1479.55     1557.69     32.16 o 
  -1   2   2     3131.77     3503.12     46.90 o 
   0   2   2     4074.44     4669.60     37.51 o 
   1   2   2    11510.89    12784.03     89.34 o 
   2   2   2    14828.20    16470.98    110.34 o 
   3   2   2    10330.22    10551.81    102.07 o 
   4   2   2     3572.77     3741.44     71.47 o 
   5   2   2      820.18      860.59     31.05 o 
   6   2   2      253.06      250.16     20.55 o 
   7   2   2        8.28       -1.79     18.54 o 
   8   2   2      674.20      700.22     31.49 o 
   9   2   2     1251.45     1285.19     45.34 o 
  10   2   2      671.86      760.98     37.75 o 
 -11   3   2      402.10      414.33     33.50 o 
 -10   3   2      767.81      817.71     37.75 o 
  -9   3   2     1469.68     1586.28     46.90 o 
  -8   3   2     1006.73      987.91     36.63 o 
  -7   3   2      646.79      630.54     29.26 o 
  -6   3   2      176.22      174.22     19.88 o 
  -5   3   2      116.43       95.37     15.63 o 
  -4   3   2     3982.24     4120.70     71.70 o 
  -3   3   2     9319.56     8276.47     84.21 o 
  -2   3   2     5957.03     5331.52     58.97 o 
  -1   3   2     8618.72     9209.44     77.73 o 
   0   3   2     6681.77     6675.72     93.36 o 
   1   3   2    12247.14    12128.71     96.27 o 
   2   3   2     6975.69     7401.59     83.76 o 
   3   3   2       79.99       65.22     13.62 o 
   4   3   2      578.32      585.86     23.45 o 
   5   3   2      145.26      228.72     19.66 o 
   6   3   2      182.47      172.21     21.00 o 
   7   3   2     1420.18     1426.80     42.88 o 
   8   3   2     1715.47     1729.45     52.71 o 
   9   3   2      804.67      827.76     37.75 o 
  10   3   2      347.27      417.45     30.82 o 
 -11   4   2      759.62      779.96     40.65 o 
 -10   4   2      867.96      895.44     38.86 o 
  -9   4   2      467.52      471.28     28.14 o 
  -8   4   2      138.99      156.13     20.77 o 
  -7   4   2        1.81       12.51     16.75 o 
  -6   4   2      373.70      360.94     22.78 o 
  -5   4   2     2661.52     2697.92     61.42 o 
  -4   4   2    18677.58    16834.83    138.48 o 
  -3   4   2    13550.65    13485.37    108.10 o 
  -2   4   2     8422.13     8582.92     82.42 o 
  -1   4   2     7895.62     7211.96     77.06 o 
   0   4   2     4351.41     4539.85     46.11 o 
   1   4   2     2232.96     2233.34     45.34 o 
   2   4   2       50.45       91.13     13.40 o 
   3   4   2     1835.77     1797.35     44.67 o 
   4   4   2     3009.52     3240.90     67.01 o 
   5   4   2     2289.13     2209.00     54.28 o 
   6   4   2     2934.50     3047.48     70.13 o 
   7   4   2     2150.07     2083.92     58.30 o 
   8   4   2      686.46      778.17     33.28 o 
   9   4   2      308.14      308.23     29.48 o 
  10   4   2      133.52      165.73     26.80 o 
 -11   5   2      336.12      337.04     32.16 o 
 -10   5   2       45.49       37.30     23.23 o 
  -9   5   2       31.83       56.73     21.44 o 
  -8   5   2       70.10       60.08     19.88 o 
  -7   5   2      380.53      371.67     24.57 o 
  -6   5   2     1317.65     1332.99     40.43 o 
  -5   5   2     5280.72     4823.16     91.80 o 
  -4   5   2     7671.43     7602.16     97.83 o 
  -3   5   2     7276.35     7351.11     88.23 o 
  -2   5   2     4326.05     4288.00     67.01 o 
  -1   5   2     1322.70     1196.97     30.60 o 
   0   5   2      495.43      498.03     14.37 o 
   1   5   2      396.75      436.44     20.10 o 
   2   5   2     1265.23     1221.54     33.73 o 
   3   5   2     2292.71     2457.81     54.95 o 
   4   5   2     4638.78     4352.77     96.49 o 
   5   5   2     4567.59     4298.05     89.34 o 
   6   5   2     1943.68     2095.08     54.50 o 
   7   5   2      467.61      490.04     28.37 o 
   8   5   2      175.62      190.52     23.90 o 
   9   5   2       58.92       69.91     24.12 o 
 -11   6   2        5.49       36.41     25.69 o 
 -10   6   2      195.03      189.63     27.03 o 
  -9   6   2      528.10      518.19     30.82 o 
  -8   6   2     1174.35     1124.60     41.77 o 
  -7   6   2     1960.49     1911.04     52.04 o 
  -6   6   2     2020.23     1750.44     48.47 o 
  -5   6   2     1895.50     1728.78     47.35 o 
  -4   6   2     1038.28     1039.50     31.05 o 
  -3   6   2      917.87      855.23     28.59 o 
  -2   6   2       15.40       26.58     14.29 o 
  -1   6   2      900.62     1027.89     30.82 o 
   0   6   2     3423.51     3389.87     51.64 o 
   1   6   2     2541.10     2497.13     59.86 o 
   2   6   2     1484.57     1586.28     44.00 o 
   3   6   2     2410.31     2327.82     57.40 o 
   4   6   2     3345.61     3396.14     79.29 o 
   5   6   2     1473.97     1485.32     45.56 o 
   6   6   2      149.46      144.96     22.34 o 
   7   6   2        6.78       17.87     21.00 o 
   8   6   2        4.09       -5.58     23.01 o 
 -10   7   2      439.45      471.06     33.95 o 
  -9   7   2     1214.99     1252.36     49.59 o 
  -8   7   2     2062.24     2000.38     62.76 o 
  -7   7   2     1520.78     1384.81     44.67 o 
  -6   7   2      662.52      705.14     29.04 o 
  -5   7   2       88.52       52.04     18.09 o 
  -4   7   2       88.85       79.74     16.98 o 
  -3   7   2       85.15      101.40     17.87 o 
  -2   7   2     2473.67     2615.95     61.20 o 
  -1   7   2     5974.95     5686.66     97.38 o 
   0   7   2     5463.20     5207.15    133.12 o 
   1   7   2     2789.60     2642.98     60.08 o 
   2   7   2     1829.13     1657.98     45.79 o 
   3   7   2     1363.45     1366.50     41.54 o 
   4   7   2      468.36      439.34     27.47 o 
   5   7   2       11.81       10.72     19.66 o 
   6   7   2       53.47       36.85     21.44 o 
   7   7   2      182.68      226.93     25.24 o 
   8   7   2      280.10      279.87     30.60 o 
 -10   8   2      392.34      410.75     35.07 o 
  -9   8   2      868.09      859.48     40.65 o 
  -8   8   2      829.99      800.51     35.96 o 
  -7   8   2      227.28      246.81     23.01 o 
  -6   8   2        0.70      -18.32     18.32 o 
  -5   8   2      125.61      141.16     18.99 o 
  -4   8   2      572.76      600.83     27.47 o 
  -3   8   2     1820.76     2016.46     50.70 o 
  -2   8   2     3080.35     3003.03     72.14 o 
  -1   8   2     3510.79     3304.56     74.15 o 
   0   8   2     3027.40     3035.53     71.92 o 
   1   8   2     1977.27     1809.41     48.92 o 
   2   8   2      582.20      557.27     27.25 o 
   3   8   2        8.14       34.17     18.76 o 
   4   8   2       76.91       96.49     21.44 o 
   5   8   2      138.34      156.57     23.01 o 
   6   8   2      283.33      238.99     27.03 o 
   7   8   2      476.91      376.80     33.06 o 
  -9   9   2       53.45       44.45     25.46 o 
  -8   9   2       14.02       17.87     22.56 o 
  -7   9   2       36.97       84.88     21.00 o 
  -6   9   2      419.48      403.38     27.03 o 
  -5   9   2      882.55      871.98     34.40 o 
  -4   9   2     1706.02     1781.27     51.15 o 
  -3   9   2     1589.15     1548.75     45.12 o 
  -2   9   2      899.07      821.51     34.40 o 
  -1   9   2     1096.26     1113.88     35.96 o 
   0   9   2      973.01      905.09     35.74 o 
   1   9   2      102.23      111.23     19.66 o 
   2   9   2      140.68      119.27     23.23 o 
   3   9   2      406.90      365.41     27.92 o 
   4   9   2      335.13      326.55     26.80 o 
   5   9   2      311.81      277.86     28.59 o 
   6   9   2      391.37      332.35     31.49 o 
  -8  10   2      178.03      203.03     27.47 o 
  -7  10   2      442.84      392.88     30.82 o 
  -6  10   2     1048.64     1122.59     42.66 o 
  -5  10   2     1427.81     1466.11     48.02 o 
  -4  10   2     1043.91     1093.33     40.43 o 
  -3  10   2      383.10      360.94     28.59 o 
  -2  10   2      117.75      159.25     21.22 o 
  -1  10   2       31.64       39.98     19.66 o 
   0  10   2       15.25       10.83     14.37 o 
   1  10   2      327.05      311.36     26.58 o 
   2  10   2      699.87      724.35     34.62 o 
   3  10   2      616.48      601.28     34.17 o 
   4  10   2      458.43      441.35     32.83 o 
  -6  11   2      698.08      784.20     38.64 o 
  -5  11   2      619.36      643.04     35.29 o 
  -4  11   2      221.18      202.58     26.58 o 
  -3  11   2       19.57       33.06     23.01 o 
  -2  11   2       43.78       72.59     22.34 o 
  -1  11   2      272.92      235.64     27.25 o 
   0  11   2      429.04      407.54     21.80 o 
   1  11   2      544.70      562.19     33.28 o 
   2  11   2      589.25      601.50     35.51 o 
  -3  12   2       83.18      113.91     26.13 o 
  -2  12   2      359.29      450.96     31.72 o 
  -1  12   2      512.14      528.24     35.29 o 
  -1 -12   3      373.01      454.08     33.06 o 
   0 -12   3      547.59      630.36     25.58 o 
   1 -12   3      359.20      373.68     29.71 o 
   2 -12   3      138.44      103.19     25.02 o 
   3 -12   3       76.08       93.81     24.12 o 
   4 -12   3       52.13       64.55     24.57 o 
  -4 -11   3      190.44      180.92     28.14 o 
  -3 -11   3      268.62      295.28     29.71 o 
  -2 -11   3      576.79      642.37     34.62 o 
  -1 -11   3      830.33      857.02     39.98 o 
   0 -11   3      441.66      468.11     20.53 o 
   1 -11   3       45.97       42.66     21.00 o 
   2 -11   3       20.44       33.95     20.10 o 
   3 -11   3       57.17       21.22     22.11 o 
   4 -11   3      128.65      153.67     23.68 o 
   5 -11   3      472.71      498.08     31.94 o 
   6 -11   3      678.34      615.12     36.41 o 
  -5 -10   3      364.66      411.65     30.60 o 
  -4 -10   3      394.88      419.91     29.26 o 
  -3 -10   3      534.15      521.76     30.82 o 
  -2 -10   3      663.84      708.26     33.28 o 
  -1 -10   3      295.78      273.17     24.12 o 
   0 -10   3       33.06       44.97     20.88 o 
   1 -10   3       33.13        4.24     19.21 o 
   2 -10   3      517.82      534.49     27.92 o 
   3 -10   3     1037.35      992.15     37.97 o 
   4 -10   3     1225.53     1202.55     43.78 o 
   5 -10   3     1214.34     1171.28     44.00 o 
   6 -10   3      881.05      838.03     38.42 o 
   7 -10   3      633.96      590.55     34.40 o 
   8 -10   3      302.37      251.50     30.38 o 
  -7  -9   3      262.18      260.21     30.60 o 
  -6  -9   3      330.96      356.03     29.48 o 
  -5  -9   3      418.38      432.64     29.04 o 
  -4  -9   3      413.97      393.55     27.47 o 
  -3  -9   3      195.56      163.50     23.23 o 
  -2  -9   3        4.05       10.72     18.09 o 
  -1  -9   3       55.30       76.83     18.54 o 
   0  -9   3      191.35      207.27     14.69 o 
   1  -9   3      842.11      864.84     33.28 o 
   2  -9   3     2132.87     2020.26     53.83 o 
   3  -9   3     2476.14     2522.59     65.00 o 
   4  -9   3     1351.23     1278.49     43.33 o 
   5  -9   3      440.64      477.09     26.58 o 
   6  -9   3      459.14      502.55     28.59 o 
   7  -9   3      252.24      231.40     25.69 o 
   8  -9   3       11.09       27.25     23.01 o 
   9  -9   3       83.77       69.02     26.58 o 
  -8  -8   3      254.40      263.11     28.81 o 
  -7  -8   3      183.02      189.41     25.46 o 
  -6  -8   3      213.20      195.66     23.68 o 
  -5  -8   3      288.24      277.41     24.35 o 
  -4  -8   3       38.90       72.81     18.99 o 
  -3  -8   3      316.78      346.20     22.78 o 
  -2  -8   3     1292.16     1426.13     43.33 o 
  -1  -8   3     1222.13     1279.83     37.30 o 
   0  -8   3     1549.42     1644.89     39.09 o 
   1  -8   3     2862.80     2922.40     66.78 o 
   2  -8   3     3283.73     3155.58     72.37 o 
   3  -8   3     2105.91     1950.80     50.26 o 
   4  -8   3      288.39      276.29     21.44 o 
   5  -8   3        4.40       18.99     17.20 o 
   6  -8   3       30.39       13.40     18.76 o 
   7  -8   3      256.28      260.88     22.56 o 
   8  -8   3      431.35      445.37     28.81 o 
   9  -8   3      509.23      564.87     34.62 o 
  -8  -7   3       94.54       91.13     23.68 o 
  -7  -7   3       70.27       57.63     20.77 o 
  -6  -7   3      112.15      117.26     20.55 o 
  -5  -7   3        3.40      -10.27     17.87 o 
  -4  -7   3      750.09      767.68     29.93 o 
  -3  -7   3     2645.17     2621.31     59.64 o 
  -2  -7   3     3382.22     3292.50     69.02 o 
  -1  -7   3     3584.93     3807.78     79.29 o 
   0  -7   3     3446.34     3341.39     91.91 o 
   1  -7   3     3138.19     3052.17     62.09 o 
   2  -7   3     1675.05     1645.47     42.66 o 
   3  -7   3      151.64      177.12     17.87 o 
   4  -7   3      118.53      104.75     18.32 o 
   5  -7   3      671.02      616.02     27.03 o 
   6  -7   3     2460.74     2342.34     59.19 o 
   7  -7   3     1928.62     1714.04     55.17 o 
   8  -7   3     1154.99     1152.07     44.45 o 
   9  -7   3      831.81      809.00     39.98 o 
  10  -7   3      547.40      607.98     37.75 o 
  -9  -6   3       35.66       -7.82     23.90 o 
  -8  -6   3        2.60       -7.37     20.33 o 
  -7  -6   3        1.55       40.65     18.99 o 
  -6  -6   3      227.01      293.27     23.23 o 
  -5  -6   3     1322.10     1352.20     40.65 o 
  -4  -6   3     1775.70     1728.56     46.90 o 
  -3  -6   3     2166.78     1978.05     49.59 o 
  -2  -6   3     4218.50     4037.39     77.50 o 
  -1  -6   3     5032.99     5145.24     82.20 o 
   0  -6   3     2508.88     2297.96     35.53 o 
   1  -6   3       93.48       88.67     14.52 o 
   2  -6   3      108.42      101.63     14.96 o 
   3  -6   3      229.43      192.98     16.75 o 
   4  -6   3     1112.60     1100.70     33.28 o 
   5  -6   3     4377.02     4187.93     95.15 o 
   6  -6   3     5062.52     4620.35    106.09 o 
   7  -6   3     2130.95     2083.92     54.95 o 
   8  -6   3      944.04     1032.35     38.42 o 
   9  -6   3      515.73      529.80     33.06 o 
  10  -6   3      220.79      233.18     29.71 o 
 -10  -5   3        0.11        0.00     23.68 o 
  -9  -5   3       17.74       64.33     22.11 o 
  -8  -5   3      188.38      224.25     23.68 o 
  -7  -5   3      892.26      971.60     36.18 o 
  -6  -5   3     2338.66     2335.86     57.85 o 
  -5  -5   3     2082.62     1934.71     49.14 o 
  -4  -5   3      974.91     1108.29     36.41 o 
  -3  -5   3     1617.68     1526.64     37.97 o 
  -2  -5   3     4385.66     4429.83     73.26 o 
  -1  -5   3      659.70      605.07     20.77 o 
   0  -5   3     2132.88     2162.06     31.11 o 
   1  -5   3     4478.06     4409.73     66.34 o 
   2  -5   3     1212.64     1128.84     30.15 o 
   3  -5   3     3173.71     3247.60     65.67 o 
   4  -5   3     4619.23     4512.92     84.43 o 
   5  -5   3     4941.21     4624.15     94.26 o 
   6  -5   3     2359.06     2073.87     55.39 o 
   7  -5   3      821.63      880.69     33.28 o 
   8  -5   3       79.54       62.54     21.22 o 
   9  -5   3        0.17      -19.88     21.89 o 
  10  -5   3       59.38       56.96     23.90 o 
 -10  -4   3       65.56       59.64     24.57 o 
  -9  -4   3      291.17      324.54     27.03 o 
  -8  -4   3     1174.85     1217.07     40.20 o 
  -7  -4   3     3106.38     3307.91     81.53 o 
  -6  -4   3     2522.76     2282.48     58.30 o 
  -5  -4   3     1126.59     1213.94     37.30 o 
  -4  -4   3      972.37      925.14     28.14 o 
  -3  -4   3      729.38      702.23     23.90 o 
  -2  -4   3       26.41       18.54     10.94 o 
  -1  -4   3     1514.71     1510.56     34.62 o 
   0  -4   3     9922.95     9736.99    134.68 o 
   1  -4   3     7576.64     7785.54     77.50 o 
   2  -4   3    10899.89    10401.94     95.82 o 
   3  -4   3    12061.48    11093.89    109.00 o 
   4  -4   3     4114.63     4128.97     75.94 o 
   5  -4   3      651.94      646.39     26.13 o 
   6  -4   3      428.23      468.60     23.68 o 
   7  -4   3       20.31       40.65     17.87 o 
   8  -4   3      618.14      713.40     30.38 o 
   9  -4   3     1091.70     1143.36     43.11 o 
  10  -4   3      865.26      901.24     41.77 o 
  11  -4   3      469.19      461.90     34.62 o 
 -11  -3   3       93.72      118.83     26.13 o 
 -10  -3   3      255.10      194.10     27.70 o 
  -9  -3   3      673.37      638.35     33.06 o 
  -8  -3   3     1702.91     1790.65     52.27 o 
  -7  -3   3     1902.21     1939.40     52.27 o 
  -6  -3   3      630.76      665.38     28.59 o 
  -5  -3   3      383.96      347.10     21.00 o 
  -4  -3   3       23.11       76.16     13.85 o 
  -3  -3   3     2088.31     1917.29     41.32 o 
  -2  -3   3     5677.18     5663.87     65.67 o 
  -1  -3   3     4152.43     4381.14     55.17 o 
   0  -3   3     5991.26     6733.11     61.76 o 
   1  -3   3    20000.58    21096.69    113.47 o 
   2  -3   3    18168.88    16968.39    111.90 o 
   3  -3   3     1848.96     1722.30     40.87 o 
   4  -3   3      420.59      499.43     21.00 o 
   5  -3   3       48.89       40.87     14.74 o 
   6  -3   3       28.72       17.20     17.20 o 
   7  -3   3      849.35      824.86     34.62 o 
   8  -3   3     2812.56     2694.35     68.12 o 
   9  -3   3     2360.19     2426.77     66.56 o 
  10  -3   3      963.43     1016.05     42.21 o 
  11  -3   3      432.81      396.01     35.29 o 
 -11  -2   3      270.30      285.67     29.48 o 
 -10  -2   3      461.97      444.93     31.05 o 
  -9  -2   3      389.82      400.92     27.25 o 
  -8  -2   3      237.80      217.10     22.11 o 
  -7  -2   3        5.46        0.00     17.65 o 
  -6  -2   3        1.42       22.34     16.08 o 
  -5  -2   3      302.17      368.76     20.33 o 
  -4  -2   3     5137.56     4966.11     73.71 o 
  -3  -2   3    11492.55    10420.92     90.91 o 
  -2  -2   3     6325.84     6404.97     64.10 o 
  -1  -2   3     8674.50     9133.72     69.02 o 
   0  -2   3     8837.88     9434.51     48.72 o 
   1  -2   3    13250.42    13261.57     86.22 o 
   2  -2   3     1669.83     1705.55     39.31 o 
   3  -2   3        8.51       34.17     10.72 o 
   4  -2   3     2050.14     2163.21     48.47 o 
   5  -2   3     2032.64     1893.62     47.80 o 
   6  -2   3     2218.20     2216.81     56.96 o 
   7  -2   3     2765.69     2608.58     64.55 o 
   8  -2   3     2188.61     2120.77     56.96 o 
   9  -2   3     1228.93     1252.36     44.22 o 
  10  -2   3      483.00      498.53     31.27 o 
  11  -2   3      158.17      176.90     28.37 o 
 -11  -1   3      427.61      471.95     33.50 o 
 -10  -1   3      148.86      132.45     24.57 o 
  -9  -1   3        6.42       -7.82     19.43 o 
  -8  -1   3      304.83      360.72     23.01 o 
  -7  -1   3      386.46      393.11     23.23 o 
  -6  -1   3     1514.66     1569.08     41.54 o 
  -5  -1   3     9875.34     9963.93    110.11 o 
  -4  -1   3    14180.67    13730.17    112.80 o 
  -3  -1   3     9609.19     8962.85     79.29 o 
  -2  -1   3     8559.41     8421.66     67.23 o 
  -1  -1   3     1127.27     1431.94     29.93 o 
   0  -1   3     1543.30     1669.62     22.11 o 
   1  -1   3      109.18      134.01     11.84 o 
   2  -1   3      606.14      646.84     19.66 o 
   3  -1   3     3467.40     3492.63     60.53 o 
   4  -1   3     9254.93     8873.51    103.19 o 
   5  -1   3     8183.97     7378.58    109.00 o 
   6  -1   3     5142.83     4668.82     98.05 o 
   7  -1   3     1382.19     1234.04     41.10 o 
   8  -1   3      520.78      554.15     28.37 o 
   9  -1   3      302.83      275.18     25.24 o 
  10  -1   3       42.43       95.15     22.34 o 
  11  -1   3       47.98       39.53     25.24 o 
 -11   0   3       65.29       87.78     25.02 o 
 -10   0   3       19.25       33.06     21.44 o 
  -9   0   3      230.90      259.32     22.56 o 
  -8   0   3      885.21      907.94     33.73 o 
  -7   0   3     2021.92     2103.79     55.62 o 
  -6   0   3     6143.91     6311.83     98.72 o 
  -5   0   3     8622.52     8941.85    102.52 o 
  -4   0   3     8761.58     8619.10     88.90 o 
  -3   0   3     6043.22     5516.68     63.21 o 
  -2   0   3     3130.78     2832.61     40.87 o 
  -1   0   3      247.67      267.36     13.40 o 
   0   0   3     2860.66     2737.34     28.37 o 
   1   0   3    11579.70    11684.90     79.74 o 
   2   0   3     6209.85     6606.89     68.79 o 
   3   0   3     9516.40     8934.48     90.24 o 
   4   0   3    12536.52    12298.68    119.94 o 
   5   0   3    10813.62    10587.77    124.19 o 
   6   0   3     2067.28     1840.68     48.47 o 
   7   0   3      106.51      104.75     20.10 o 
   8   0   3        5.33        7.82     18.54 o 
   9   0   3       19.67       52.04     20.10 o 
  10   0   3      228.11      220.23     26.58 o 
  11   0   3      454.05      485.58     34.62 o 
 -11   1   3       76.60       91.35     24.35 o 
 -10   1   3      199.88      207.50     24.57 o 
  -9   1   3      781.11      791.58     33.28 o 
  -8   1   3     1871.50     1941.64     55.84 o 
  -7   1   3     3741.83     3938.22     79.07 o 
  -6   1   3     1813.74     1998.15     50.48 o 
  -5   1   3      365.89      456.54     19.88 o 
  -4   1   3     2504.68     2359.31     51.60 o 
  -3   1   3      488.02      452.74     16.98 o 
  -2   1   3     4994.64     5226.77     53.61 o 
  -1   1   3     4141.28     4930.82     53.16 o 
   0   1   3    15919.07    16042.76     67.34 o 
   1   1   3    16162.78    17759.97    106.32 o 
   2   1   3     3628.43     3752.17     56.73 o 
   3   1   3     6839.52     6770.38     84.43 o 
   4   1   3     9520.31     9445.97    109.89 o 
   5   1   3     1915.40     1902.33     46.23 o 
   6   1   3        3.54        6.03     17.87 o 
   7   1   3      139.88      184.27     20.55 o 
   8   1   3      489.22      449.39     28.37 o 
   9   1   3      759.89      679.67     34.62 o 
  10   1   3      618.44      589.88     35.29 o 
 -12   2   3      263.30      334.36     32.16 o 
 -11   2   3      325.62      390.65     29.26 o 
 -10   2   3      639.98      615.35     34.62 o 
  -9   2   3     1576.01     1651.72     50.26 o 
  -8   2   3     1879.76     2123.23     57.18 o 
  -7   2   3      788.94      759.64     30.82 o 
  -6   2   3       25.57       -2.90     16.53 o 
  -5   2   3      123.32      180.70     16.75 o 
  -4   2   3     1226.16     1286.31     31.94 o 
  -3   2   3     3492.10     3454.21     55.17 o 
  -2   2   3    14616.86    16404.42     99.39 o 
  -1   2   3    18841.46    18286.87    112.12 o 
   0   2   3    11661.34    12408.49    133.90 o 
   1   2   3     8980.34     9544.25     86.22 o 
   2   2   3     5633.92     5741.83     74.38 o 
   3   2   3      692.37      658.45     22.34 o 
   4   2   3        2.38        4.47     15.41 o 
   5   2   3      147.32      156.35     19.43 o 
   6   2   3      663.67      683.02     29.71 o 
   7   2   3     1588.14     1627.60     46.46 o 
   8   2   3     1981.81     2009.99     55.62 o 
   9   2   3     1144.30     1068.98     43.33 o 
  10   2   3      317.52      281.65     29.93 o 
 -11   3   3      421.73      510.37     34.62 o 
 -10   3   3      824.37      921.57     38.19 o 
  -9   3   3      862.43      935.42     37.52 o 
  -8   3   3      469.47      507.47     27.47 o 
  -7   3   3        0.38       -3.80     17.42 o 
  -6   3   3      571.57      642.37     27.03 o 
  -5   3   3     4384.31     4219.87     86.22 o 
  -4   3   3     8349.76     7603.28     99.62 o 
  -3   3   3    10013.35    10009.72    100.51 o 
  -2   3   3     9832.55    10317.95     93.59 o 
  -1   3   3     8680.27     8649.03     85.77 o 
   0   3   3     6369.23     6739.57     54.88 o 
   1   3   3     4617.42     4733.37     68.79 o 
   2   3   3       27.38       53.38     12.51 o 
   3   3   3     3354.68     3526.13     72.37 o 
   4   3   3     1758.35     1753.13     44.00 o 
   5   3   3     1209.15     1267.77     39.31 o 
   6   3   3     2811.48     2863.21     69.24 o 
   7   3   3     3112.69     3041.00     76.61 o 
   8   3   3     1598.60     1559.48     49.14 o 
   9   3   3      411.91      377.70     29.48 o 
  10   3   3       57.91       33.50     25.02 o 
 -11   4   3      202.63      233.85     28.59 o 
 -10   4   3       74.65       96.94     23.90 o 
  -9   4   3        0.10       44.00     20.10 o 
  -8   4   3       53.43       38.19     19.21 o 
  -7   4   3      214.48      205.93     21.67 o 
  -6   4   3     1601.44     1572.65     44.22 o 
  -5   4   3     7209.80     6606.22    106.54 o 
  -4   4   3     7374.80     7250.15     98.05 o 
  -3   4   3     5118.26     5016.14     71.25 o 
  -2   4   3     3469.60     3207.18     59.41 o 
  -1   4   3     2300.23     2517.90     48.47 o 
   0   4   3      627.57      692.04     28.81 o 
   1   4   3      119.02      119.27     14.52 o 
   2   4   3     4332.72     4514.26     80.18 o 
   3   4   3     4010.61     4095.47     83.31 o 
   4   4   3     2952.18     2961.93     69.69 o 
   5   4   3     3245.16     3364.20     78.62 o 
   6   4   3     2413.09     2388.13     61.42 o 
   7   4   3     1080.10     1099.14     40.43 o 
   8   4   3      281.38      295.50     26.36 o 
   9   4   3       40.68       36.63     23.90 o 
 -11   5   3        5.21      -19.21     26.36 o 
 -10   5   3      385.63      380.15     30.15 o 
  -9   5   3      665.58      663.59     32.39 o 
  -8   5   3      796.55      824.41     34.17 o 
  -7   5   3     1378.54     1207.47     41.32 o 
  -6   5   3     2990.94     2882.42     65.89 o 
  -5   5   3     3573.25     3244.92     69.02 o 
  -4   5   3     2271.53     2330.73     47.57 o 
  -3   5   3       70.00       55.84     13.85 o 
  -2   5   3        8.38       54.05     13.62 o 
  -1   5   3      263.31      322.97     18.76 o 
   0   5   3     2021.14     2263.10     35.49 o 
   1   5   3     3928.21     4261.64     80.86 o 
   2   5   3     3522.71     3506.70     68.12 o 
   3   5   3     4270.59     4512.47     93.36 o 
   4   5   3     4049.02     4083.85     85.55 o 
   5   5   3     1253.57     1280.28     40.20 o 
   6   5   3      195.08      221.12     22.56 o 
   7   5   3       16.92       27.25     20.77 o 
   8   5   3        1.77       11.61     22.34 o 
   9   5   3       40.26       36.41     25.24 o 
 -11   6   3      251.91      230.28     31.05 o 
 -10   6   3      761.17      800.51     39.31 o 
  -9   6   3     1197.10     1171.06     46.90 o 
  -8   6   3     1440.27     1280.95     45.56 o 
  -7   6   3     1830.76     1752.23     48.92 o 
  -6   6   3     1702.26     1747.54     46.90 o 
  -5   6   3      567.40      524.44     25.46 o 
  -4   6   3       63.96       78.17     15.63 o 
  -3   6   3      195.48      200.35     18.54 o 
  -2   6   3     2994.63     2858.29     60.75 o 
  -1   6   3     6217.18     5993.10     93.81 o 
   0   6   3     5286.99     5476.82     80.74 o 
   1   6   3     3253.92     2987.84     67.90 o 
   2   6   3     2707.70     2486.18     60.08 o 
   3   6   3     2944.11     3057.75     67.23 o 
   4   6   3      858.93      809.44     32.61 o 
   5   6   3        5.48        0.22     19.21 o 
   6   6   3      121.96      176.00     22.11 o 
   7   6   3      211.34      212.86     25.02 o 
   8   6   3      210.61      179.36     28.37 o 
 -10   7   3      513.88      566.66     36.41 o 
  -9   7   3     1009.72     1083.95     42.88 o 
  -8   7   3      776.29      800.73     36.85 o 
  -7   7   3      162.12      197.45     21.22 o 
  -6   7   3        0.67       -4.02     17.65 o 
  -5   7   3       18.89       -4.02     16.53 o 
  -4   7   3      276.47      296.17     21.44 o 
  -3   7   3     1652.16     1846.49     46.46 o 
  -2   7   3     5294.95     5211.13     96.94 o 
  -1   7   3     5812.00     5526.06    101.63 o 
   0   7   3     2491.36     2386.75     40.09 o 
   1   7   3     1163.45     1173.52     36.18 o 
   2   7   3     1095.94     1095.12     34.40 o 
   3   7   3      218.41      198.79     20.33 o 
   4   7   3       28.26       16.98     19.66 o 
   5   7   3      291.18      297.29     26.36 o 
   6   7   3      572.54      550.80     31.72 o 
   7   7   3      517.16      492.72     33.28 o 
 -10   8   3      185.31      250.83     29.04 o 
  -9   8   3      181.12      244.13     26.80 o 
  -8   8   3        0.26      -15.19     22.11 o 
  -7   8   3      231.42      237.20     24.12 o 
  -6   8   3      459.26      481.78     26.58 o 
  -5   8   3      710.46      681.01     29.93 o 
  -4   8   3     1523.18     1537.81     45.79 o 
  -3   8   3     2524.52     2592.50     62.09 o 
  -2   8   3     2533.55     2505.17     62.09 o 
  -1   8   3     1624.12     1579.58     42.88 o 
   0   8   3      540.27      513.76     18.79 o 
   1   8   3       64.65      100.73     19.21 o 
   2   8   3       59.52      100.96     19.43 o 
   3   8   3      383.23      421.03     26.80 o 
   4   8   3      494.67      399.81     30.38 o 
   5   8   3      556.27      561.52     31.72 o 
   6   8   3      584.65      601.95     34.17 o 
  -9   9   3       40.91       -0.45     26.58 o 
  -8   9   3      315.68      313.37     29.04 o 
  -7   9   3      838.19      801.40     38.19 o 
  -6   9   3     1224.71     1206.35     43.11 o 
  -5   9   3     1487.39     1569.97     48.92 o 
  -4   9   3     1202.76     1265.31     39.53 o 
  -3   9   3      599.35      635.90     28.81 o 
  -2   9   3      348.12      345.31     25.02 o 
  -1   9   3      193.38      183.82     21.89 o 
   0   9   3        5.40       33.69     13.50 o 
   1   9   3      606.54      556.83     29.71 o 
   2   9   3     1125.90     1081.49     39.53 o 
   3   9   3      790.09      769.46     35.96 o 
   4   9   3      524.65      488.70     32.83 o 
   5   9   3      414.00      442.92     31.05 o 
  -8  10   3      346.52      298.63     31.49 o 
  -7  10   3      814.00      869.30     39.31 o 
  -6  10   3     1100.62     1179.99     44.00 o 
  -5  10   3      706.63      796.27     34.17 o 
  -4  10   3      215.51      201.69     25.24 o 
  -3  10   3        5.86       17.42     20.77 o 
  -2  10   3       14.05       60.75     20.10 o 
  -1  10   3       95.36      128.65     23.23 o 
   0  10   3      604.80      572.37     22.58 o 
   1  10   3     1208.55     1264.64     43.11 o 
   2  10   3      920.34      930.73     39.76 o 
   3  10   3      515.16      552.81     32.61 o 
   4  10   3      288.24      262.00     29.93 o 
  -6  11   3      200.46      218.00     28.81 o 
  -5  11   3       25.20       28.81     24.12 o 
  -4  11   3       31.19       48.02     23.90 o 
  -3  11   3      178.46      203.25     26.13 o 
  -2  11   3      346.35      388.19     30.15 o 
  -1  11   3      514.39      468.16     32.61 o 
   0  11   3      622.53      627.98     24.63 o 
   1  11   3      560.02      567.55     35.51 o 
   2  11   3      381.87      364.52     32.39 o 
  -1 -12   4      336.18      370.55     31.49 o 
   0 -12   4      226.72      235.53     20.14 o 
   1 -12   4       36.98      -12.28     23.45 o 
   2 -12   4        0.79      -23.01     23.01 o 
   3 -12   4       12.81       33.95     23.45 o 
   4 -12   4       92.76       91.13     25.91 o 
  -4 -11   4      199.92      158.58     29.71 o 
  -3 -11   4      319.99      364.29     30.38 o 
  -2 -11   4      479.89      563.98     31.94 o 
  -1 -11   4      316.37      325.88     27.25 o 
   0 -11   4        6.82        6.92     20.44 o 
   1 -11   4      105.11       94.48     22.11 o 
   2 -11   4      210.29      230.50     24.79 o 
   3 -11   4      271.41      292.15     27.03 o 
   4 -11   4      649.14      674.31     33.28 o 
   5 -11   4     1063.00     1169.72     44.22 o 
   6 -11   4      777.29      860.37     40.20 o 
  -5 -10   4      150.32      163.72     26.36 o 
  -4 -10   4      142.36      160.59     24.35 o 
  -3 -10   4      153.88      149.43     23.23 o 
  -2 -10   4       89.99       62.54     21.44 o 
  -1 -10   4       16.40       56.29     19.21 o 
   0 -10   4      292.88      316.26     17.45 o 
   1 -10   4      554.38      618.03     30.15 o 
   2 -10   4      762.71      775.49     31.49 o 
   3 -10   4      930.07      921.35     36.18 o 
   4 -10   4      870.45      908.61     37.08 o 
   5 -10   4      599.84      616.24     31.49 o 
   6 -10   4      364.18      335.70     28.59 o 
   7 -10   4      134.06      116.37     24.79 o 
  -7  -9   4      223.90      191.42     29.04 o 
  -6  -9   4      139.01      129.32     25.02 o 
  -5  -9   4       63.54       58.07     21.44 o 
  -4  -9   4        0.63       15.86     19.43 o 
  -3  -9   4       77.55      141.61     19.88 o 
  -2  -9   4      385.97      404.50     25.46 o 
  -1  -9   4      883.27      941.00     34.62 o 
   0  -9   4     1159.40     1200.62     27.84 o 
   1  -9   4     2016.60     1962.19     53.83 o 
   2  -9   4     2177.14     2263.72     56.73 o 
   3  -9   4      825.24      729.26     32.16 o 
   4  -9   4       58.50       66.78     18.09 o 
   5  -9   4        3.67        8.93     18.54 o 
   6  -9   4        0.32      -20.33     20.33 o 
   7  -9   4       67.76       59.41     22.34 o 
   8  -9   4      399.58      404.05     30.82 o 
  -8  -8   4      135.47      153.22     25.91 o 
  -7  -8   4       74.06       77.06     23.45 o 
  -6  -8   4       41.05       41.54     20.55 o 
  -5  -8   4        3.40       51.37     19.21 o 
  -4  -8   4      344.03      424.15     25.91 o 
  -3  -8   4     1372.92     1488.89     42.66 o 
  -2  -8   4     2116.55     2208.10     58.52 o 
  -1  -8   4     1630.78     1641.45     47.35 o 
   0  -8   4     2631.73     2691.74     68.24 o 
   1  -8   4     3386.76     3551.82     73.48 o 
   2  -8   4     1398.07     1279.83     40.87 o 
   3  -8   4       50.17       74.60     16.75 o 
   4  -8   4      196.53      181.37     20.33 o 
   5  -8   4      570.51      579.61     27.70 o 
   6  -8   4      723.13      685.26     30.60 o 
   7  -8   4     1101.27     1003.76     39.53 o 
   8  -8   4     1268.11     1238.51     48.25 o 
   9  -8   4      845.76      840.94     44.45 o 
  -8  -7   4        0.61       35.07     22.34 o 
  -7  -7   4        0.88       21.67     20.55 o 
  -6  -7   4       27.67       34.62     19.21 o 
  -5  -7   4      454.60      510.15     27.70 o 
  -4  -7   4     1527.70     1651.94     46.68 o 
  -3  -7   4     2603.96     2644.54     59.86 o 
  -2  -7   4     1519.01     1589.18     44.00 o 
  -1  -7   4     1137.78     1093.33     33.28 o 
   0  -7   4     2484.92     2594.93     42.88 o 
   1  -7   4      965.28     1011.36     31.72 o 
   2  -7   4       13.99       23.90     15.41 o 
   3  -7   4      224.41      232.51     18.99 o 
   4  -7   4     1299.31     1262.41     37.08 o 
   5  -7   4     2714.74     2645.43     66.56 o 
   6  -7   4     2112.36     2092.18     53.61 o 
   7  -7   4     1290.89     1162.79     41.77 o 
   8  -7   4      870.17      803.64     38.42 o 
   9  -7   4      569.20      592.56     35.74 o 
  -9  -6   4       54.33       67.01     23.90 o 
  -8  -6   4      167.16      165.28     24.35 o 
  -7  -6   4      336.29      416.56     26.13 o 
  -6  -6   4     1015.19     1014.93     36.63 o 
  -5  -6   4     1786.86     1854.08     51.37 o 
  -4  -6   4     1676.96     1653.73     46.90 o 
  -3  -6   4     1063.10     1077.03     32.83 o 
  -2  -6   4      462.03      400.70     21.22 o 
  -1  -6   4      227.97      236.09     17.87 o 
   0  -6   4      612.26      606.20     17.13 o 
   1  -6   4      839.21      869.30     28.14 o 
   2  -6   4     1124.55     1166.37     33.28 o 
   3  -6   4     2282.07     2172.81     50.93 o 
   4  -6   4     3108.60     2855.39     68.12 o 
   5  -6   4     3735.32     3277.98     78.62 o 
   6  -6   4     1816.55     1779.93     48.69 o 
   7  -6   4      138.56       99.84     21.22 o 
   8  -6   4       66.21       49.14     21.44 o 
   9  -6   4       48.28       42.66     23.68 o 
  10  -6   4       18.07       49.14     25.02 o 
 -10  -5   4       46.37       52.71     24.57 o 
  -9  -5   4      224.34      235.86     25.91 o 
  -8  -5   4      799.28      833.34     34.84 o 
  -7  -5   4     1608.09     1584.94     47.57 o 
  -6  -5   4     1828.14     1793.78     51.60 o 
  -5  -5   4     1076.66      997.73     33.06 o 
  -4  -5   4     1023.41     1011.36     33.06 o 
  -3  -5   4      798.03      747.35     26.58 o 
  -2  -5   4       22.58       18.32     13.85 o 
  -1  -5   4     3942.60     4068.44     68.57 o 
   0  -5   4     8556.47     8653.79     66.25 o 
   1  -5   4     5962.69     6199.04     81.75 o 
   2  -5   4     6836.97     6703.15     88.67 o 
   3  -5   4     5970.18     5966.30     88.67 o 
   4  -5   4     5109.13     4953.60     89.57 o 
   5  -5   4     2537.17     2286.05     57.85 o 
   6  -5   4      127.64      155.90     19.21 o 
   7  -5   4      266.58      250.61     23.23 o 
   8  -5   4      342.83      319.85     26.13 o 
   9  -5   4      433.65      474.19     29.93 o 
  10  -5   4      584.61      636.57     35.29 o 
 -10  -4   4      110.53      131.11     25.02 o 
  -9  -4   4      467.63      435.99     29.93 o 
  -8  -4   4     1156.90     1031.91     42.44 o 
  -7  -4   4     1128.60     1104.50     37.97 o 
  -6  -4   4      333.59      294.61     22.34 o 
  -5  -4   4      204.41      171.31     18.76 o 
  -4  -4   4      166.17      139.60     16.53 o 
  -3  -4   4      105.37       96.27     14.07 o 
  -2  -4   4     2578.54     2485.96     54.95 o 
  -1  -4   4     8861.16     8948.56     89.12 o 
   0  -4   4     6019.39     6344.07     52.49 o 
   1  -4   4    10063.31     9758.00     94.26 o 
   2  -4   4     8238.52     8000.18     90.01 o 
   3  -4   4     5929.51     5718.60     85.55 o 
   4  -4   4     1643.93     1521.28     40.43 o 
   5  -4   4      132.15      146.52     18.09 o 
   6  -4   4       95.67      110.34     18.76 o 
   7  -4   4      963.73     1042.18     34.84 o 
   8  -4   4     2181.60     2295.66     66.34 o 
   9  -4   4     1581.16     1653.06     52.94 o 
  10  -4   4      784.70      863.50     39.98 o 
 -11  -3   4      122.01      140.49     27.70 o 
 -10  -3   4      266.27      254.63     27.47 o 
  -9  -3   4      369.83      373.45     27.70 o 
  -8  -3   4      278.43      322.08     23.45 o 
  -7  -3   4       30.27       46.01     18.32 o 
  -6  -3   4      213.38      242.34     19.66 o 
  -5  -3   4      641.61      662.48     27.25 o 
  -4  -3   4     2776.41     2689.66     53.61 o 
  -3  -3   4     4234.77     3768.25     64.77 o 
  -2  -3   4     3995.02     3799.29     57.85 o 
  -1  -3   4     3998.60     3921.25     55.84 o 
   0  -3   4    10421.27    10581.71    338.72 o 
   1  -3   4     4157.23     4160.46     58.52 o 
   2  -3   4      885.29      919.56     26.13 o 
   3  -3   4       19.97       55.62     12.28 o 
   4  -3   4     1146.58     1084.84     30.15 o 
   5  -3   4      484.90      446.27     23.23 o 
   6  -3   4      809.72      775.05     31.94 o 
   7  -3   4     2978.27     2973.32     72.14 o 
   8  -3   4     2948.30     2910.11     78.40 o 
   9  -3   4      948.64      952.17     39.98 o 
  10  -3   4      242.55      224.47     28.37 o 
 -11  -2   4      246.94      240.78     29.26 o 
 -10  -2   4      234.92      289.25     25.24 o 
  -9  -2   4        7.16       34.62     19.43 o 
  -8  -2   4       57.34       71.70     18.99 o 
  -7  -2   4      282.34      259.09     23.23 o 
  -6  -2   4     1701.77     1704.43     44.45 o 
  -5  -2   4     8341.10     8235.38    104.53 o 
  -4  -2   4    10768.93    10076.28    104.98 o 
  -3  -2   4     4593.58     4319.71     64.10 o 
  -2  -2   4     4821.53     4537.04     59.86 o 
  -1  -2   4     2800.72     2840.20     46.46 o 
   0  -2   4      953.07     1002.33     26.02 o 
   1  -2   4       27.42       60.98     10.05 o 
   2  -2   4     3469.95     3872.11     58.74 o 
   3  -2   4     9222.22     9131.04     96.49 o 
   4  -2   4     4869.82     4610.52     79.96 o 
   5  -2   4     4390.68     4286.21     88.67 o 
   6  -2   4     4162.25     4195.31     96.49 o 
   7  -2   4     2740.74     2840.65     69.02 o 
   8  -2   4      856.48      798.95     35.07 o 
   9  -2   4      162.56      182.93     24.12 o 
  10  -2   4        1.41      -12.51     23.01 o 
  11  -2   4       41.11       13.85     26.80 o 
 -11  -1   4       86.83       64.55     25.46 o 
 -10  -1   4       13.14        4.91     21.44 o 
  -9  -1   4      194.17      199.01     23.23 o 
  -8  -1   4      311.84      322.75     23.45 o 
  -7  -1   4      778.62      828.88     31.49 o 
  -6  -1   4     3212.25     3162.95     79.07 o 
  -5  -1   4    11623.21    11212.05    119.72 o 
  -4  -1   4     8341.86     8142.46     91.80 o 
  -3  -1   4     3341.97     3206.28     53.83 o 
  -2  -1   4     1598.63     1764.96     37.75 o 
  -1  -1   4      433.58      473.52     16.75 o 
   0  -1   4     1495.30     1438.43     21.32 o 
   1  -1   4     5137.20     5751.88     63.21 o 
   2  -1   4    10742.30    10798.39     93.36 o 
   3  -1   4    13197.00    12530.30    114.81 o 
   4  -1   4    11670.10    11028.90    120.84 o 
   5  -1   4     7148.69     7001.33    111.23 o 
   6  -1   4     2692.86     2498.91     62.09 o 
   7  -1   4      349.89      337.94     22.11 o 
   8  -1   4       43.15       52.04     19.43 o 
   9  -1   4        2.66      -21.00     21.00 o 
  10  -1   4      256.53      277.86     28.59 o 
 -11   0   4      139.66      190.75     26.80 o 
 -10   0   4      398.89      439.34     29.93 o 
  -9   0   4      476.22      559.06     30.38 o 
  -8   0   4     1087.16     1169.05     39.53 o 
  -7   0   4     1414.72     1408.49     44.00 o 
  -6   0   4     2182.24     2164.10     50.70 o 
  -5   0   4     1699.11     1745.31     42.66 o 
  -4   0   4      531.96      481.33     19.66 o 
  -3   0   4       49.77       62.54     10.72 o 
  -2   0   4     1716.77     1932.70     39.31 o 
  -1   0   4     1511.46     1628.72     35.96 o 
   0   0   4     7363.86     8259.01    147.19 o 
   1   0   4     6539.84     7029.48     70.36 o 
   2   0   4     4359.43     4042.08     61.65 o 
   3   0   4    10636.79    10545.33    104.98 o 
   4   0   4     7946.14     8087.07    103.41 o 
   5   0   4     1249.06     1248.79     37.97 o 
   6   0   4        2.00       19.43     17.20 o 
   7   0   4       97.81       79.96     19.43 o 
   8   0   4      168.99      167.07     22.11 o 
   9   0   4      441.02      433.53     29.26 o 
  10   0   4      743.66      716.97     38.86 o 
 -11   1   4      508.76      514.84     34.62 o 
 -10   1   4      665.59      716.53     35.51 o 
  -9   1   4     1343.61     1557.91     46.90 o 
  -8   1   4     2048.33     2302.14     58.07 o 
  -7   1   4      741.33      752.04     30.60 o 
  -6   1   4       16.10       10.72     16.31 o 
  -5   1   4      229.92      209.29     17.20 o 
  -4   1   4       44.88       71.70     12.51 o 
  -3   1   4     5852.07     6046.26     68.12 o 
  -2   1   4    14478.34    15026.76     96.71 o 
  -1   1   4    23140.96    24836.80    127.09 o 
   0   1   4    10908.19    11683.12    130.89 o 
   1   1   4      655.36      561.52     17.87 o 
   2   1   4     2729.89     2642.53     48.02 o 
   3   1   4     3015.74     3103.76     55.84 o 
   4   1   4       94.58       60.98     16.31 o 
   5   1   4      936.23     1104.27     35.74 o 
   6   1   4     1481.28     1458.52     42.44 o 
   7   1   4     1215.42     1130.18     37.75 o 
   8   1   4     1416.40     1370.52     44.45 o 
   9   1   4      957.34      860.37     39.53 o 
  10   1   4      455.57      439.34     32.39 o 
 -11   2   4      355.76      454.75     31.72 o 
 -10   2   4      827.04      929.61     41.10 o 
  -9   2   4     1221.58     1274.92     45.12 o 
  -8   2   4      409.20      420.58     26.36 o 
  -7   2   4        5.23       32.16     17.87 o 
  -6   2   4     1026.30     1011.58     33.50 o 
  -5   2   4     1024.39     1060.94     32.83 o 
  -4   2   4     1697.64     1591.64     37.30 o 
  -3   2   4    14170.21    13301.10    101.40 o 
  -2   2   4    19957.57    19975.00    122.40 o 
  -1   2   4    10606.86    11323.28     95.82 o 
   0   2   4     4415.87     4247.14     44.85 o 
   1   2   4     3151.18     2973.55     58.52 o 
   2   2   4       11.14       43.11     12.73 o 
   3   2   4      523.18      534.49     22.78 o 
   4   2   4     2028.43     2312.63     52.04 o 
   5   2   4     3246.30     3531.94     75.27 o 
   6   2   4     3076.24     2909.44     68.12 o 
   7   2   4     3081.59     3119.62     77.50 o 
   8   2   4     1807.90     1837.11     54.95 o 
   9   2   4      418.78      418.35     30.15 o 
  10   2   4       65.52       57.18     25.24 o 
 -11   3   4      101.39      137.59     25.91 o 
 -10   3   4      179.47      190.75     26.13 o 
  -9   3   4       13.53        4.91     20.77 o 
  -8   3   4      131.90      121.95     21.00 o 
  -7   3   4      591.37      603.96     29.48 o 
  -6   3   4     1809.48     1840.23     49.36 o 
  -5   3   4     3267.92     3478.55     78.40 o 
  -4   3   4     6582.23     6675.68     91.80 o 
  -3   3   4     4233.04     4295.82     65.44 o 
  -2   3   4     5369.00     5592.40     78.17 o 
  -1   3   4     2796.64     2707.97     58.07 o 
   0   3   4     1846.88     1819.82     32.28 o 
   1   3   4      219.91      140.27     15.63 o 
   2   3   4     4440.50     4933.27     81.30 o 
   3   3   4     3472.08     3517.42     68.12 o 
   4   3   4     2042.20     2231.33     50.93 o 
   5   3   4     2617.45     2671.79     58.74 o 
   6   3   4     3513.80     3519.43     77.50 o 
   7   3   4     1973.74     1950.80     58.74 o 
   8   3   4      383.86      386.85     28.14 o 
   9   3   4        9.25       16.75     23.45 o 
 -11   4   4        7.77       28.37     25.24 o 
 -10   4   4      200.92      185.83     26.36 o 
  -9   4   4      675.67      689.72     33.50 o 
  -8   4   4     1060.37     1024.54     39.98 o 
  -7   4   4     2497.55     2502.71     67.90 o 
  -6   4   4     3130.56     3204.94     77.06 o 
  -5   4   4     3838.62     3717.77     76.83 o 
  -4   4   4     1498.93     1354.66     36.63 o 
  -3   4   4       29.86       45.79     14.74 o 
  -2   4   4        6.12       33.50     13.62 o 
  -1   4   4       45.31       29.04     14.07 o 
   0   4   4     1781.00     1882.61     31.94 o 
   1   4   4     7372.18     7812.79    103.41 o 
   2   4   4     6081.93     6332.38     98.95 o 
   3   4   4     3183.85     3334.27     71.03 o 
   4   4   4     1657.68     1613.53     45.34 o 
   5   4   4     1591.43     1657.08     48.47 o 
   6   4   4      771.30      795.60     32.61 o 
   7   4   4       70.74       49.36     21.89 o 
   8   4   4       14.91       18.54     22.34 o 
   9   4   4       98.42      134.24     25.69 o 
 -11   5   4      246.56      257.75     30.38 o 
 -10   5   4      735.11      761.42     38.19 o 
  -9   5   4      877.59      906.38     39.09 o 
  -8   5   4     1441.42     1382.58     47.35 o 
  -7   5   4     2606.77     2438.16     64.77 o 
  -6   5   4     3085.66     2963.05     69.69 o 
  -5   5   4     1360.78     1381.46     38.42 o 
  -4   5   4       25.41       63.21     14.96 o 
  -3   5   4      566.43      511.71     24.35 o 
  -2   5   4     2094.52     2211.23     49.36 o 
  -1   5   4     4128.62     4404.37     82.87 o 
   0   5   4     6563.41     6721.91    130.89 o 
   1   5   4     6905.75     6595.27    106.09 o 
   2   5   4     5009.41     4740.30     96.27 o 
   3   5   4     2293.54     2244.06     54.28 o 
   4   5   4      767.18      769.02     31.05 o 
   5   5   4       15.23       26.36     18.99 o 
   6   5   4      115.96       92.25     21.67 o 
   7   5   4      182.98      166.62     24.12 o 
   8   5   4      246.54      297.06     27.92 o 
 -10   6   4      491.24      570.45     33.50 o 
  -9   6   4      424.52      488.26     30.82 o 
  -8   6   4      572.99      529.58     31.49 o 
  -7   6   4      512.50      498.08     27.03 o 
  -6   6   4      163.20      208.39     19.88 o 
  -5   6   4       47.39       26.58     17.42 o 
  -4   6   4      417.53      358.49     21.44 o 
  -3   6   4     1968.34     2020.71     47.35 o 
  -2   6   4     4506.29     4459.31     89.57 o 
  -1   6   4     4621.52     4138.13     89.12 o 
   0   6   4     3217.46     3196.64     50.07 o 
   1   6   4     2816.05     2767.83     62.32 o 
   2   6   4     1801.49     1745.75     47.35 o 
   3   6   4      468.58      409.41     25.02 o 
   4   6   4       29.68       81.53     19.66 o 
   5   6   4      597.96      594.58     30.15 o 
   6   6   4      652.16      633.89     33.95 o 
   7   6   4      423.95      360.94     31.72 o 
   8   6   4      402.15      427.28     32.83 o 
 -10   7   4      201.67      220.45     29.93 o 
  -9   7   4      102.35      132.00     26.13 o 
  -8   7   4       12.73       24.35     21.89 o 
  -7   7   4      186.84      203.48     23.01 o 
  -6   7   4      546.75      553.70     27.47 o 
  -5   7   4     1026.92     1048.88     35.96 o 
  -4   7   4     1500.58     1540.94     44.45 o 
  -3   7   4     3584.05     3826.54     79.07 o 
  -2   7   4     3734.64     3524.12     76.61 o 
  -1   7   4     1078.96     1018.06     34.62 o 
   0   7   4      219.08      242.34     15.48 o 
   1   7   4      127.81      101.63     18.99 o 
   2   7   4       10.44       19.43     18.54 o 
   3   7   4      224.28      251.50     23.90 o 
   4   7   4      869.03      915.76     36.18 o 
   5   7   4     1005.68      974.50     39.31 o 
   6   7   4      681.77      708.71     35.96 o 
   7   7   4      390.82      344.19     31.94 o 
  -9   8   4       40.20       13.62     24.79 o 
  -8   8   4      572.29      479.77     32.61 o 
  -7   8   4     1002.45      963.11     38.64 o 
  -6   8   4     1032.99     1135.10     39.76 o 
  -5   8   4     1378.66     1429.48     46.23 o 
  -4   8   4     2063.57     2125.91     56.73 o 
  -3   8   4     1766.61     1671.82     48.25 o 
  -2   8   4      729.09      669.18     29.48 o 
  -1   8   4       29.87       16.08     18.32 o 
   0   8   4      166.73      161.41     14.84 o 
   1   8   4      450.64      481.56     27.03 o 
   2   8   4      839.56      792.69     36.63 o 
   3   8   4     1224.71     1215.51     44.22 o 
   4   8   4      972.80      989.92     39.76 o 
   5   8   4      648.57      662.03     36.18 o 
   6   8   4      417.88      421.92     32.61 o 
  -8   9   4      602.85      571.79     35.29 o 
  -7   9   4      932.36      970.04     39.76 o 
  -6   9   4      942.53      983.22     39.53 o 
  -5   9   4      784.06      824.63     36.63 o 
  -4   9   4      425.64      414.55     27.70 o 
  -3   9   4       76.91      128.88     21.00 o 
  -2   9   4        1.89       52.27     18.99 o 
  -1   9   4      141.53      224.47     21.89 o 
   0   9   4      908.37      918.34     26.18 o 
   1   9   4     1477.32     1410.94     44.89 o 
   2   9   4     1234.42     1168.38     41.99 o 
   3   9   4      688.74      633.66     34.40 o 
   4   9   4      373.37      322.08     30.60 o 
   5   9   4      257.15      250.61     28.59 o 
  -7  10   4      353.34      380.38     30.82 o 
  -6  10   4      194.67      180.03     26.58 o 
  -5  10   4        9.06       16.75     22.78 o 
  -4  10   4       63.15      105.65     22.34 o 
  -3  10   4      125.86      181.59     23.68 o 
  -2  10   4      225.11      258.42     25.69 o 
  -1  10   4      654.32      644.38     34.62 o 
   0  10   4     1128.91     1063.82     31.03 o 
   1  10   4      948.61      955.07     39.98 o 
   2  10   4      397.91      432.86     30.60 o 
   3  10   4      127.09       96.27     27.03 o 
  -5  11   4      236.94      252.39     29.26 o 
  -4  11   4      452.55      404.28     34.40 o 
  -3  11   4      499.03      617.80     33.95 o 
  -2  11   4      553.47      610.88     34.40 o 
  -1  11   4      557.12      561.97     34.62 o 
   0  11   4      426.98      392.33     22.74 o 
   1  11   4      200.20      187.62     28.14 o 
   0 -12   5       17.78       10.30     16.90 o 
   1 -12   5        7.52       12.73     23.23 o 
   2 -12   5       61.03       38.86     24.12 o 
   3 -12   5      182.19      161.04     27.03 o 
  -3 -11   5       97.99       24.57     25.69 o 
  -2 -11   5       48.83       59.86     23.23 o 
  -1 -11   5       21.31       53.61     21.89 o 
   0 -11   5      259.65      270.74     19.27 o 
   1 -11   5      328.18      373.45     26.58 o 
   2 -11   5      281.10      276.96     26.58 o 
   3 -11   5      395.39      425.49     29.93 o 
   4 -11   5      669.26      670.52     36.18 o 
   5 -11   5      541.25      558.61     33.73 o 
  -5 -10   5       22.39      -23.68     23.68 o 
  -4 -10   5       12.50       48.02     21.89 o 
  -3 -10   5        0.42      -20.77     20.77 o 
  -2 -10   5      164.07      158.58     23.01 o 
  -1 -10   5      814.73      959.54     36.41 o 
   0 -10   5     1037.11     1133.74     29.10 o 
   1 -10   5      895.99      865.95     35.29 o 
   2 -10   5      847.34      789.79     35.51 o 
   3 -10   5      592.43      561.29     31.72 o 
   4 -10   5      296.36      265.35     26.36 o 
   5 -10   5       42.27       85.99     20.77 o 
   6 -10   5       10.05       49.36     22.56 o 
   7 -10   5      138.05      158.14     25.69 o 
  -6  -9   5        3.63      -14.52     23.01 o 
  -5  -9   5        6.05       18.54     21.22 o 
  -4  -9   5      106.71      147.42     22.34 o 
  -3  -9   5      425.34      424.38     28.37 o 
  -2  -9   5      846.69      898.12     36.63 o 
  -1  -9   5     1232.33     1240.75     40.20 o 
   0  -9   5     1634.62     1659.97     57.63 o 
   1  -9   5     1621.37     1590.75     47.80 o 
   2  -9   5      758.98      762.09     31.49 o 
   3  -9   5       97.34       91.58     19.66 o 
   4  -9   5       38.66       54.72     18.54 o 
   5  -9   5      103.56      127.54     20.77 o 
   6  -9   5      230.61      215.09     24.57 o 
   7  -9   5      855.64      745.79     39.09 o 
   8  -9   5     1031.21     1135.77     45.56 o 
  -7  -8   5        9.70       26.13     22.56 o 
  -6  -8   5       45.33       67.01     21.44 o 
  -5  -8   5      282.86      335.70     26.58 o 
  -4  -8   5      944.04     1027.22     37.08 o 
  -3  -8   5     1041.52     1095.56     38.42 o 
  -2  -8   5      706.25      679.90     29.04 o 
  -1  -8   5      954.45      996.17     34.40 o 
   0  -8   5     1348.51     1415.71     35.63 o 
   1  -8   5      514.75      530.92     25.02 o 
   2  -8   5       17.30        1.12     16.53 o 
   3  -8   5      474.34      480.22     24.79 o 
   4  -8   5      846.07      740.43     31.94 o 
   5  -8   5      582.64      531.81     27.70 o 
   6  -8   5      882.13      856.57     35.74 o 
   7  -8   5     1259.43     1220.20     45.56 o 
   8  -8   5      861.26      946.81     41.32 o 
   9  -8   5      274.60      318.51     30.60 o 
  -8  -7   5       93.63      125.75     25.02 o 
  -7  -7   5      136.26      223.36     23.01 o 
  -6  -7   5      468.55      523.55     28.59 o 
  -5  -7   5     1564.06     1590.30     46.68 o 
  -4  -7   5     1675.67     1785.96     48.92 o 
  -3  -7   5      579.53      525.78     25.46 o 
  -2  -7   5      133.18      135.13     18.09 o 
  -1  -7   5       87.66      131.78     17.42 o 
   0  -7   5       21.55       13.85     11.29 o 
   1  -7   5      450.80      458.33     24.79 o 
   2  -7   5     1794.61     1819.02     46.46 o 
   3  -7   5     2642.71     2555.42     60.08 o 
   4  -7   5     2524.15     2358.64     60.53 o 
   5  -7   5     2024.80     2030.31     52.49 o 
   6  -7   5      908.78      810.56     33.73 o 
   7  -7   5      323.30      328.11     25.69 o 
   8  -7   5      151.48      160.15     24.57 o 
   9  -7   5        5.89      -13.62     24.12 o 
  -9  -6   5      147.48      181.81     26.36 o 
  -8  -6   5      233.52      228.27     25.69 o 
  -7  -6   5      549.80      539.85     30.38 o 
  -6  -6   5     1626.97     1656.64     47.13 o 
  -5  -6   5     1432.58     1381.01     41.54 o 
  -4  -6   5      536.15      465.92     25.24 o 
  -3  -6   5      276.13      306.89     19.66 o 
  -2  -6   5       37.29       32.16     15.63 o 
  -1  -6   5      899.22     1045.09     32.61 o 
   0  -6   5     1959.09     2019.24     53.83 o 
   1  -6   5     4409.53     4461.10     82.42 o 
   2  -6   5     4424.59     4069.33     83.09 o 
   3  -6   5     4690.67     4483.88     91.80 o 
   4  -6   5     4644.45     4324.41     97.16 o 
   5  -6   5     1982.23     1917.96     53.16 o 
   6  -6   5       28.29       18.32     18.54 o 
   7  -6   5       25.62        6.70     19.21 o 
   8  -6   5       43.89       28.37     21.67 o 
   9  -6   5      232.64      272.94     28.14 o 
  10  -6   5      502.82      588.32     36.63 o 
 -10  -5   5      103.81      102.97     26.13 o 
  -9  -5   5      225.88      250.16     27.47 o 
  -8  -5   5      475.29      414.10     29.93 o 
  -7  -5   5      807.97      804.98     34.62 o 
  -6  -5   5      333.65      333.69     23.01 o 
  -5  -5   5       24.16       11.39     16.98 o 
  -4  -5   5      117.95       92.69     18.54 o 
  -3  -5   5       13.00       37.30     15.63 o 
  -2  -5   5     1967.68     2015.57     50.70 o 
  -1  -5   5     5171.91     4921.21     79.96 o 
   0  -5   5     6083.58     6087.40     89.90 o 
   1  -5   5     2003.72     1919.97     42.88 o 
   2  -5   5     3757.87     3805.32     73.93 o 
   3  -5   5     5183.77     4767.99     85.32 o 
   4  -5   5     2250.38     2212.57     53.83 o 
   5  -5   5       43.04       31.94     17.42 o 
   6  -5   5      421.06      382.83     24.12 o 
   7  -5   5      699.76      784.43     32.16 o 
   8  -5   5      675.64      730.60     34.17 o 
   9  -5   5      810.19      851.43     40.20 o 
  10  -5   5      769.71      838.48     42.21 o 
 -10  -4   5      175.20      146.08     27.47 o 
  -9  -4   5      317.26      289.25     28.37 o 
  -8  -4   5      294.07      242.12     24.35 o 
  -7  -4   5        3.97       17.65     18.32 o 
  -6  -4   5      383.28      426.39     23.23 o 
  -5  -4   5      192.57      150.99     19.21 o 
  -4  -4   5      454.77      482.90     24.12 o 
  -3  -4   5     3991.30     3871.89     73.26 o 
  -2  -4   5     7050.83     6760.11     85.32 o 
  -1  -4   5     6987.42     7138.92     85.55 o 
   0  -4   5     2128.64     2155.16     31.82 o 
   1  -4   5      680.50      767.01     23.01 o 
   2  -4   5      975.09      856.80     27.92 o 
   3  -4   5       40.19       40.87     14.29 o 
   4  -4   5      280.23      242.12     19.21 o 
   5  -4   5     1325.25     1314.90     38.19 o 
   6  -4   5     1871.58     1769.65     48.47 o 
   7  -4   5     2240.94     2240.49     61.42 o 
   8  -4   5     1558.90     1615.98     50.03 o 
   9  -4   5      706.67      779.07     38.86 o 
  10  -4   5      244.39      245.69     28.81 o 
 -10  -3   5      218.19      238.54     27.25 o 
  -9  -3   5      103.44      101.63     21.67 o 
  -8  -3   5       11.76       37.75     18.32 o 
  -7  -3   5      636.09      791.35     29.48 o 
  -6  -3   5     1127.81     1083.06     35.74 o 
  -5  -3   5     2330.76     2143.11     52.27 o 
  -4  -3   5     5573.03     5214.03     85.32 o 
  -3  -3   5     5974.70     5153.73     78.17 o 
  -2  -3   5     4715.87     4631.30     69.91 o 
  -1  -3   5     2838.75     2992.75     53.16 o 
   0  -3   5     1022.69      976.05     18.48 o 
   1  -3   5      290.95      236.53     14.74 o 
   2  -3   5     4049.42     3821.41     66.78 o 
   3  -3   5     4620.51     4294.92     78.40 o 
   4  -3   5     2964.61     3200.25     64.77 o 
   5  -3   5     3630.37     3511.83     75.27 o 
   6  -3   5     4568.55     4333.34     92.02 o 
   7  -3   5     3404.63     3318.85     77.73 o 
   8  -3   5     1109.18     1127.73     41.77 o 
   9  -3   5       67.99       71.70     22.56 o 
  10  -3   5        4.56        4.69     23.90 o 
 -11  -2   5       51.03       45.12     25.24 o 
 -10  -2   5        8.89       16.31     22.34 o 
  -9  -2   5       65.56      104.53     20.55 o 
  -8  -2   5      383.24      368.98     26.13 o 
  -7  -2   5      839.60      836.47     32.39 o 
  -6  -2   5     2433.98     2447.32     56.51 o 
  -5  -2   5     5382.82     5461.29     89.79 o 
  -4  -2   5     5222.33     4880.79     78.40 o 
  -3  -2   5     2452.67     2355.74     52.49 o 
  -2  -2   5      857.55     1011.36     26.13 o 
  -1  -2   5      528.39      597.03     20.33 o 
   0  -2   5       23.64       54.02     16.98 o 
   1  -2   5     5990.76     5915.15     74.15 o 
   2  -2   5    11385.02    11782.95    105.42 o 
   3  -2   5     6401.48     6776.64     91.13 o 
   4  -2   5     3821.53     3789.91     78.62 o 
   5  -2   5     4478.55     4274.37     92.69 o 
   6  -2   5     3995.16     4050.12     83.98 o 
   7  -2   5     1108.62     1223.32     37.75 o 
   8  -2   5       44.06       73.71     20.33 o 
   9  -2   5       71.84       42.66     22.56 o 
  10  -2   5      216.99      210.63     29.04 o 
 -11  -1   5       74.92      103.64     26.13 o 
 -10  -1   5      326.67      398.91     28.37 o 
  -9  -1   5      481.38      492.50     30.82 o 
  -8  -1   5      613.59      658.23     30.60 o 
  -7  -1   5      984.58      884.49     35.51 o 
  -6  -1   5     3037.51     2917.71     65.00 o 
  -5  -1   5     2287.50     2239.82     54.72 o 
  -4  -1   5      147.35      142.95     14.52 o 
  -3  -1   5       33.09       53.16     11.17 o 
  -2  -1   5       75.65       85.55     11.39 o 
  -1  -1   5     1850.11     2148.47     43.78 o 
   0  -1   5     2994.70     2877.44     38.19 o 
   1  -1   5     7241.06     7482.22     80.18 o 
   2  -1   5    10169.45    10574.81    102.52 o 
   3  -1   5     5285.12     5265.85     83.31 o 
   4  -1   5     2028.44     1915.95     45.12 o 
   5  -1   5     1197.94     1163.02     36.63 o 
   6  -1   5      104.87      124.86     19.43 o 
   7  -1   5       73.29       78.62     19.21 o 
   8  -1   5      196.24      174.22     23.01 o 
   9  -1   5      446.47      472.85     30.38 o 
  10  -1   5      782.50      735.96     41.10 o 
 -11   0   5      556.47      584.30     37.30 o 
 -10   0   5      674.11      732.16     36.18 o 
  -9   0   5      648.59      687.04     33.73 o 
  -8   0   5      958.99     1050.00     38.19 o 
  -7   0   5     1404.24     1398.44     42.21 o 
  -6   0   5      532.87      514.84     24.57 o 
  -5   0   5        0.20       25.24     14.74 o 
  -4   0   5     1523.79     1666.46     37.08 o 
  -3   0   5     3839.07     3636.47     58.30 o 
  -2   0   5     6719.44     7049.35     75.27 o 
  -1   0   5    11790.86    12534.32     96.04 o 
   0   0   5     9288.76     8942.10     60.55 o 
   1   0   5     4200.59     4513.14     65.67 o 
   2   0   5     4121.00     4253.60     68.79 o 
   3   0   5     2616.47     2340.55     52.94 o 
   4   0   5        3.67        3.57     15.41 o 
   5   0   5     1032.87     1001.53     33.50 o 
   6   0   5     1281.40     1269.11     40.87 o 
   7   0   5     1055.69      925.81     38.19 o 
   8   0   5      964.25      980.09     36.63 o 
   9   0   5     1111.26     1094.22     44.00 o 
  10   0   5      868.09      805.42     42.21 o 
 -11   1   5      417.35      423.48     34.62 o 
 -10   1   5      495.19      513.05     33.50 o 
  -9   1   5      608.52      609.54     31.72 o 
  -8   1   5      405.37      461.90     27.03 o 
  -7   1   5       17.87       23.45     18.32 o 
  -6   1   5      329.42      306.00     21.22 o 
  -5   1   5      913.73      963.78     31.49 o 
  -4   1   5     2427.40     2077.66     46.23 o 
  -3   1   5     8725.96     9242.94     90.46 o 
  -2   1   5    17652.31    19416.38    122.62 o 
  -1   1   5    10094.62    10031.61     91.58 o 
   0   1   5     4834.43     4902.55     48.32 o 
   1   1   5      712.29      826.20     23.90 o 
   2   1   5     1330.93     1316.69     34.17 o 
   3   1   5       56.76       62.54     14.74 o 
   4   1   5     2813.17     2760.91     58.30 o 
   5   1   5     4043.19     3705.48     81.08 o 
   6   1   5     2664.44     2674.25     62.09 o 
   7   1   5     1954.71     1771.22     50.48 o 
   8   1   5     1374.14     1259.06     44.67 o 
   9   1   5      712.32      698.44     35.51 o 
  10   1   5      217.92      192.31     28.37 o 
 -11   2   5       95.65       87.11     26.80 o 
 -10   2   5      169.82      181.81     26.80 o 
  -9   2   5       12.55       43.11     21.00 o 
  -8   2   5      287.23      304.66     24.57 o 
  -7   2   5     1198.65     1262.19     39.76 o 
  -6   2   5     1004.33     1062.95     35.29 o 
  -5   2   5     2050.71     1908.13     46.90 o 
  -4   2   5     5408.98     5133.18     76.83 o 
  -3   2   5     9543.98    10256.31     98.50 o 
  -2   2   5     5582.24     5368.60     72.81 o 
  -1   2   5     2205.88     2003.95     44.00 o 
   0   2   5       20.35       35.46     11.95 o 
   1   2   5       70.47      116.15     14.29 o 
   2   2   5      457.20      546.11     23.68 o 
   3   2   5     3415.61     3418.02     67.45 o 
   4   2   5     3545.01     3380.28     72.59 o 
   5   2   5     3423.47     3575.49     80.86 o 
   6   2   5     2658.79     2621.31     62.54 o 
   7   2   5     1339.29     1348.40     42.66 o 
   8   2   5      371.59      372.78     27.92 o 
   9   2   5       21.94       71.92     23.23 o 
 -11   3   5        0.02       20.55     24.79 o 
 -10   3   5       34.47       16.98     23.23 o 
  -9   3   5      677.04      690.17     34.62 o 
  -8   3   5     1838.19     1928.68     56.06 o 
  -7   3   5     2012.07     2159.63     56.73 o 
  -6   3   5     2302.74     2441.29     59.41 o 
  -5   3   5     2522.95     2740.58     62.99 o 
  -4   3   5     2295.52     2459.83     52.27 o 
  -3   3   5     1171.09     1135.54     29.71 o 
  -2   3   5      161.88      109.00     14.07 o 
  -1   3   5      113.73      145.18     13.85 o 
   0   3   5     2009.79     2395.92     35.58 o 
   1   3   5     5751.75     6270.29     93.59 o 
   2   3   5     7925.46     7781.96    109.67 o 
   3   3   5     2954.66     2990.30     61.20 o 
   4   3   5     2056.73     2110.72     54.50 o 
   5   3   5     2136.39     1985.19     52.49 o 
   6   3   5     1069.69     1076.80     36.85 o 
   7   3   5      115.20      106.76     21.89 o 
   8   3   5       72.62       99.62     23.90 o 
   9   3   5      182.10      173.55     26.80 o 
 -11   4   5       99.93      116.59     27.03 o 
 -10   4   5      404.68      403.16     31.27 o 
  -9   4   5      958.20     1050.22     41.32 o 
  -8   4   5     1869.64     1944.77     59.19 o 
  -7   4   5     2378.05     2520.13     63.43 o 
  -6   4   5     2319.04     2465.86     58.30 o 
  -5   4   5      792.66      912.86     33.06 o 
  -4   4   5       20.74       30.82     14.74 o 
  -3   4   5      546.10      531.37     24.57 o 
  -2   4   5      549.98      585.86     23.90 o 
  -1   4   5     3103.55     3388.76     65.22 o 
   0   4   5     8333.58     8663.42     81.25 o 
   1   4   5    10358.59    10320.41    126.87 o 
   2   4   5     3908.73     3987.36     75.49 o 
   3   4   5     1550.29     1567.29     44.89 o 
   4   4   5      932.04      939.44     33.28 o 
   5   4   5      262.59      251.95     23.23 o 
   6   4   5        2.97       29.48     19.66 o 
   7   4   5      261.45      264.01     27.70 o 
   8   4   5      545.62      510.15     32.61 o 
 -11   5   5      296.00      363.85     33.28 o 
 -10   5   5      355.57      369.88     31.94 o 
  -9   5   5      293.23      350.89     28.81 o 
  -8   5   5      650.12      697.99     33.73 o 
  -7   5   5      904.74     1095.34     37.30 o 
  -6   5   5      100.28      119.05     20.77 o 
  -5   5   5      131.01      123.52     20.10 o 
  -4   5   5      921.29      886.73     32.61 o 
  -3   5   5     2010.02     1931.81     49.14 o 
  -2   5   5     2247.36     2317.32     55.39 o 
  -1   5   5     4318.58     4306.98     89.79 o 
   0   5   5     7092.35     6903.50     79.52 o 
   1   5   5     3299.59     3196.90     65.44 o 
   2   5   5     1107.90     1106.28     34.84 o 
   3   5   5      319.57      320.96     23.23 o 
   4   5   5       43.24       48.47     19.66 o 
   5   5   5      349.40      322.08     25.91 o 
   6   5   5      511.02      507.69     31.05 o 
   7   5   5      580.95      527.57     33.06 o 
   8   5   5      515.21      502.33     33.95 o 
 -10   6   5      105.23       98.95     26.80 o 
  -9   6   5       41.71       71.03     23.68 o 
  -8   6   5       18.58       49.36     21.89 o 
  -7   6   5       35.84      -17.20     20.77 o 
  -6   6   5      709.75      651.31     31.49 o 
  -5   6   5     1829.28     1859.22     50.70 o 
  -4   6   5     2485.89     2527.06     60.98 o 
  -3   6   5     2865.86     2930.88     65.67 o 
  -2   6   5     2638.28     2664.64     64.55 o 
  -1   6   5     1527.35     1632.29     45.56 o 
   0   6   5      804.93      804.08     21.64 o 
   1   6   5      377.29      340.17     24.35 o 
   2   6   5        4.72       25.46     18.32 o 
   3   6   5      474.52      519.30     27.03 o 
   4   6   5     1224.81     1136.88     42.44 o 
   5   6   5     1269.57     1319.37     43.11 o 
   6   6   5      679.47      640.36     35.07 o 
   7   6   5      367.38      307.34     31.05 o 
 -10   7   5        9.07       34.84     26.58 o 
  -9   7   5       36.09      -23.68     25.46 o 
  -8   7   5      314.81      289.25     27.25 o 
  -7   7   5      768.77      678.33     34.84 o 
  -6   7   5     1178.49     1233.82     41.99 o 
  -5   7   5     1810.89     1860.34     50.48 o 
  -4   7   5     2571.82     2596.97     67.45 o 
  -3   7   5     2372.64     2198.05     57.63 o 
  -2   7   5      695.07      679.00     29.04 o 
  -1   7   5        4.47       16.08     18.54 o 
   0   7   5       56.20       74.88     13.58 o 
   1   7   5      127.14      121.51     21.22 o 
   2   7   5      833.98      839.60     35.74 o 
   3   7   5     1653.74     1628.94     48.47 o 
   4   7   5     1647.72     1569.97     49.14 o 
   5   7   5      948.53      915.09     39.53 o 
   6   7   5      326.93      307.12     29.04 o 
  -9   8   5      320.41      324.98     33.28 o 
  -8   8   5      714.49      725.91     36.63 o 
  -7   8   5      691.62      671.86     33.06 o 
  -6   8   5      776.45      838.03     34.62 o 
  -5   8   5      992.74     1104.72     39.09 o 
  -4   8   5      872.55      839.15     34.62 o 
  -3   8   5      259.81      246.81     23.23 o 
  -2   8   5       66.55       82.87     20.33 o 
  -1   8   5      525.73      506.13     28.14 o 
   0   8   5      672.04      680.34     22.43 o 
   1   8   5     1016.58     1032.80     38.42 o 
   2   8   5     1359.13     1263.97     45.34 o 
   3   8   5     1187.60     1152.52     43.33 o 
   4   8   5      698.32      669.40     34.84 o 
   5   8   5      279.64      253.51     28.37 o 
  -8   9   5      376.72      359.38     32.61 o 
  -7   9   5      277.77      362.28     29.48 o 
  -6   9   5      163.30      196.55     25.02 o 
  -5   9   5       62.14       76.61     22.34 o 
  -4   9   5        1.43       -4.69     21.44 o 
  -3   9   5      164.82      177.79     23.45 o 
  -2   9   5      507.65      505.90     29.04 o 
  -1   9   5      965.61      968.03     38.86 o 
   0   9   5     1334.85     1240.64     30.56 o 
   1   9   5     1053.72     1016.05     40.20 o 
   2   9   5      507.34      536.28     31.72 o 
   3   9   5      215.27      176.67     26.80 o 
   4   9   5       91.14       71.03     26.36 o 
  -7  10   5       32.02       36.85     25.24 o 
  -6  10   5       39.76       33.50     24.57 o 
  -5  10   5      257.05      347.32     28.37 o 
  -4  10   5      387.60      405.84     31.94 o 
  -3  10   5      494.86      492.05     32.39 o 
  -2  10   5      706.63      746.01     36.18 o 
  -1  10   5      976.01      961.10     41.32 o 
   0  10   5      760.30      656.41     27.36 o 
   1  10   5      222.03      228.27     28.59 o 
   2  10   5       18.00      -14.29     25.46 o 
  -4  11   5      473.13      431.52     36.85 o 
  -3  11   5      417.21      514.61     34.62 o 
  -2  11   5      432.43      413.88     32.16 o 
  -1  11   5      287.62      234.52     29.48 o 
  -3 -11   6        2.03       -6.48     23.90 o 
  -2 -11   6       85.29       69.02     24.79 o 
  -1 -11   6      408.46      485.13     31.49 o 
   0 -11   6      572.79      616.89     38.42 o 
   1 -11   6      419.44      467.26     28.81 o 
   2 -11   6      375.10      404.05     28.14 o 
   3 -11   6      407.77      390.20     29.48 o 
   4 -11   6      288.06      298.63     28.37 o 
   5 -11   6       30.18       58.30     24.12 o 
  -5 -10   6        0.67       28.59     23.23 o 
  -4 -10   6       10.23       78.62     21.44 o 
  -3 -10   6      129.28      204.15     25.02 o 
  -2 -10   6      662.82      743.78     35.51 o 
  -1 -10   6     1064.27     1128.17     41.32 o 
   0 -10   6      680.67      657.74     49.59 o 
   1 -10   6      510.89      532.93     28.81 o 
   2 -10   6      468.87      483.34     28.59 o 
   3 -10   6      239.53      251.28     24.57 o 
   4 -10   6       11.54       36.18     21.00 o 
   5 -10   6      101.18      116.82     22.34 o 
   6 -10   6      385.30      332.35     31.49 o 
  -6  -9   6       53.60       69.69     25.02 o 
  -5  -9   6       97.81      104.98     24.35 o 
  -4  -9   6      259.13      326.77     25.91 o 
  -3  -9   6      498.51      499.43     29.26 o 
  -2  -9   6      728.18      760.98     32.39 o 
  -1  -9   6      556.95      566.21     28.14 o 
   0  -9   6      366.82      355.81     16.90 o 
   1  -9   6      200.04      182.93     21.44 o 
   2  -9   6        1.20        0.00     18.09 o 
   3  -9   6      176.53      214.42     21.44 o 
   4  -9   6      254.04      226.48     23.68 o 
   5  -9   6      316.19      310.69     25.91 o 
   6  -9   6      733.04      751.82     35.96 o 
   7  -9   6      974.24     1009.35     42.44 o 
  -7  -8   6      180.85      268.03     27.47 o 
  -6  -8   6      312.25      317.39     27.92 o 
  -5  -8   6      642.42      685.48     33.73 o 
  -4  -8   6      775.15      779.29     34.84 o 
  -3  -8   6      435.15      412.32     25.24 o 
  -2  -8   6      136.47      155.68     19.43 o 
  -1  -8   6      109.81       81.75     18.54 o 
   0  -8   6       11.33        0.25     11.61 o 
   1  -8   6      532.12      509.25     26.58 o 
   2  -8   6     1607.53     1626.26     46.90 o 
   3  -8   6     1528.83     1414.07     43.11 o 
   4  -8   6      973.91      952.39     36.85 o 
   5  -8   6      769.75      716.97     33.06 o 
   6  -8   6      958.08      914.20     37.30 o 
   7  -8   6      633.11      660.69     35.07 o 
   8  -8   6       61.16       95.37     24.12 o 
  -8  -7   6      143.61      133.34     25.46 o 
  -7  -7   6      290.04      311.14     27.25 o 
  -6  -7   6      810.80      866.62     36.18 o 
  -5  -7   6     1176.44     1117.45     42.21 o 
  -4  -7   6      528.06      466.37     26.13 o 
  -3  -7   6       47.53       51.82     17.20 o 
  -2  -7   6        9.87       21.67     16.75 o 
  -1  -7   6       53.99       69.24     17.20 o 
   0  -7   6     1086.94     1187.18     37.97 o 
   1  -7   6     3286.72     3194.89     71.03 o 
   2  -7   6     3770.64     3805.32     90.24 o 
   3  -7   6     2985.83     2919.94     73.93 o 
   4  -7   6     2046.09     1953.48     54.05 o 
   5  -7   6      800.18      756.51     30.82 o 
   6  -7   6      265.89      336.37     24.12 o 
   7  -7   6       14.73       29.04     20.77 o 
   8  -7   6       66.10       36.63     23.23 o 
   9  -7   6      255.28      228.94     31.05 o 
  -9  -6   6       89.47       69.46     26.13 o 
  -8  -6   6      123.03       89.34     23.90 o 
  -7  -6   6      346.94      326.77     27.25 o 
  -6  -6   6      576.71      565.99     28.59 o 
  -5  -6   6      137.36      101.85     19.88 o 
  -4  -6   6        6.81        8.71     16.53 o 
  -3  -6   6      145.57      202.14     19.43 o 
  -2  -6   6      318.25      371.67     21.89 o 
  -1  -6   6     1369.18     1255.26     37.30 o 
   0  -6   6     2496.42     2499.91     42.56 o 
   1  -6   6     2483.68     2467.20     60.08 o 
   2  -6   6     3278.52     3103.54     67.45 o 
   3  -6   6     2940.22     2973.32     70.80 o 
   4  -6   6      884.97      793.59     31.72 o 
   5  -6   6       13.93       37.75     17.42 o 
   6  -6   6      158.37      188.96     21.44 o 
   7  -6   6      243.28      278.08     23.90 o 
   8  -6   6      354.43      367.42     29.71 o 
   9  -6   6      732.87      828.65     39.98 o 
  -9  -5   6      140.63      104.98     25.46 o 
  -8  -5   6      110.45      132.45     22.78 o 
  -7  -5   6       25.03       -6.92     19.43 o 
  -6  -5   6       55.45       35.51     18.76 o 
  -5  -5   6      396.67      411.42     23.68 o 
  -4  -5   6      731.24      801.18     31.49 o 
  -3  -5   6     1941.62     1884.91     49.59 o 
  -2  -5   6     4200.19     4199.33     81.08 o 
  -1  -5   6     3567.35     3452.20     74.38 o 
   0  -5   6      819.27      814.22     83.09 o 
   1  -5   6      489.56      502.33     23.45 o 
   2  -5   6      423.54      433.98     21.22 o 
   3  -5   6      190.30      155.90     17.65 o 
   4  -5   6      223.74      215.09     20.33 o 
   5  -5   6     1584.45     1448.47     42.44 o 
   6  -5   6     1635.27     1630.73     48.02 o 
   7  -5   6      847.30      753.38     36.63 o 
   8  -5   6      797.72      766.34     37.75 o 
   9  -5   6      725.22      691.96     40.65 o 
 -10  -4   6      149.66      138.70     25.91 o 
  -9  -4   6      119.75      117.26     23.45 o 
  -8  -4   6        8.21       24.12     19.88 o 
  -7  -4   6      358.94      328.56     24.12 o 
  -6  -4   6      701.30      658.45     29.26 o 
  -5  -4   6      868.84      903.92     32.61 o 
  -4  -4   6     3557.69     3121.18     66.11 o 
  -3  -4   6     6932.16     6706.28    100.29 o 
  -2  -4   6     5972.95     5963.84     88.00 o 
  -1  -4   6     2143.83     2159.86     47.80 o 
   0  -4   6      300.45      324.16     12.39 o 
   1  -4   6       90.16      119.72     14.52 o 
   2  -4   6      270.71      283.22     18.32 o 
   3  -4   6     1488.84     1529.32     41.99 o 
   4  -4   6     4500.26     4256.50     91.13 o 
   5  -4   6     4657.74     4688.25    104.08 o 
   6  -4   6     2790.06     2532.86     61.65 o 
   7  -4   6     1815.97     1912.60     55.39 o 
   8  -4   6      692.74      750.25     34.84 o 
   9  -4   6      102.10      143.39     23.68 o 
  10  -4   6       11.42       31.05     24.79 o 
 -10  -3   6       31.65       32.39     23.45 o 
  -9  -3   6       27.57       33.73     21.00 o 
  -8  -3   6      287.66      228.49     24.79 o 
  -7  -3   6      782.80      801.63     31.49 o 
  -6  -3   6      945.39      975.84     34.17 o 
  -5  -3   6     1581.30     1385.70     39.53 o 
  -4  -3   6     4173.67     3907.85     80.18 o 
  -3  -3   6     3692.17     3769.14     74.15 o 
  -2  -3   6     1430.67     1301.28     32.83 o 
  -1  -3   6      408.00      537.17     20.33 o 
   0  -3   6       16.25       32.12      8.37 o 
   1  -3   6     1989.91     1882.45     45.79 o 
   2  -3   6     3909.53     4101.27     75.05 o 
   3  -3   6     4131.20     3749.26     79.29 o 
   4  -3   6     3887.72     3705.93     75.49 o 
   5  -3   6     3796.30     3880.15     82.42 o 
   6  -3   6     3089.29     3131.46     74.60 o 
   7  -3   6     1187.43     1182.45     44.00 o 
   8  -3   6       12.33        9.83     21.44 o 
   9  -3   6      117.77      111.23     25.02 o 
  10  -3   6      104.61      122.85     26.58 o 
 -11  -2   6       17.78      -25.69     25.69 o 
 -10  -2   6      189.15      214.20     26.13 o 
  -9  -2   6      423.88      396.90     28.81 o 
  -8  -2   6      617.83      674.54     32.16 o 
  -7  -2   6     1117.57     1080.15     37.30 o 
  -6  -2   6     1030.47      896.55     33.95 o 
  -5  -2   6      824.19      865.95     29.26 o 
  -4  -2   6       39.16       43.33     14.74 o 
  -3  -2   6       27.56       19.21     12.28 o 
  -2  -2   6       18.21       51.82     11.84 o 
  -1  -2   6      952.45      869.08     25.46 o 
   0  -2   6     3142.58     3259.17     85.10 o 
   1  -2   6     8044.09     8727.88     97.38 o 
   2  -2   6     6432.30     6317.42     88.00 o 
   3  -2   6     1092.62     1169.72     31.27 o 
   4  -2   6     1105.84     1289.44     34.84 o 
   5  -2   6     1882.81     1842.47     51.60 o 
   6  -2   6      458.86      490.94     25.69 o 
   7  -2   6       40.26       46.46     20.55 o 
   8  -2   6      405.47      333.69     29.26 o 
   9  -2   6      566.90      541.86     33.06 o 
  10  -2   6      421.12      449.17     34.62 o 
 -11  -1   6      304.98      336.37     32.16 o 
 -10  -1   6      595.10      571.57     34.62 o 
  -9  -1   6      525.77      516.85     31.94 o 
  -8  -1   6      894.14      901.91     37.08 o 
  -7  -1   6     1262.83     1156.99     39.53 o 
  -6  -1   6      756.33      672.75     28.14 o 
  -5  -1   6      150.04      152.78     16.98 o 
  -4  -1   6     1950.38     1846.49     43.55 o 
  -3  -1   6     2653.68     2686.76     59.19 o 
  -2  -1   6     5084.27     5193.93     72.14 o 
  -1  -1   6     6620.41     7290.13     82.64 o 
   0  -1   6    13092.54    14438.92     82.12 o 
   1  -1   6     8725.04     8690.80     96.71 o 
   2  -1   6     2088.97     1934.04     42.66 o 
   3  -1   6      341.58      371.67     20.10 o 
   4  -1   6       36.29       58.74     16.31 o 
   5  -1   6      168.98      188.74     21.00 o 
   6  -1   6      975.71     1033.02     35.96 o 
   7  -1   6     1080.45     1011.58     37.30 o 
   8  -1   6     1010.26      973.83     38.86 o 
   9  -1   6     1126.23     1140.23     46.46 o 
  10  -1   6      665.37      727.70     38.42 o 
 -11   0   6      333.60      363.85     33.28 o 
 -10   0   6      231.54      299.74     27.25 o 
  -9   0   6      291.13      280.76     26.36 o 
  -8   0   6      424.95      414.77     25.69 o 
  -7   0   6      251.89      244.80     23.23 o 
  -6   0   6        7.41        6.03     16.53 o 
  -5   0   6     1661.63     1511.01     40.20 o 
  -4   0   6     3088.66     3040.55     64.55 o 
  -3   0   6     5105.26     4960.30     74.38 o 
  -2   0   6     7548.18     7299.96     86.89 o 
  -1   0   6    12836.48    14462.56    114.36 o 
   0   0   6     7154.94     7704.67     62.70 o 
   1   0   6     3376.46     3188.19     63.43 o 
   2   0   6     1375.71     1467.90     35.74 o 
   3   0   6       98.82      153.67     17.65 o 
   4   0   6     2049.39     2037.46     49.81 o 
   5   0   6     3041.26     3239.34     77.73 o 
   6   0   6     2121.75     2012.00     54.28 o 
   7   0   6     1445.05     1314.23     45.56 o 
   8   0   6     1408.10     1401.79     46.90 o 
   9   0   6     1035.25     1008.23     43.78 o 
 -11   1   6       58.10       43.33     26.80 o 
 -10   1   6       22.76       33.73     22.56 o 
  -9   1   6        4.85       13.40     20.55 o 
  -8   1   6      124.23      142.05     21.44 o 
  -7   1   6      540.42      513.72     27.25 o 
  -6   1   6     1353.32     1217.07     39.53 o 
  -5   1   6     1604.60     1675.62     41.77 o 
  -4   1   6     3704.98     3646.97     69.91 o 
  -3   1   6     5132.56     4922.78     74.38 o 
  -2   1   6     3586.17     3872.78     66.78 o 
  -1   1   6      826.67      901.02     26.36 o 
   0   1   6       22.86       24.28      8.61 o 
   1   1   6      370.42      364.07     18.76 o 
   2   1   6      194.19      180.92     17.20 o 
   3   1   6     2870.62     2823.45     58.52 o 
   4   1   6     4670.03     4680.44     86.89 o 
   5   1   6     2988.30     3030.28     70.36 o 
   6   1   6     1498.43     1443.11     42.21 o 
   7   1   6      968.63      919.78     36.85 o 
   8   1   6      575.08      567.77     31.05 o 
   9   1   6      148.49      122.85     25.69 o 
 -11   2   6        0.60       13.40     25.46 o 
 -10   2   6       23.91       12.73     22.78 o 
  -9   2   6      589.72      557.50     31.49 o 
  -8   2   6     1598.54     1705.10     48.92 o 
  -7   2   6     1744.51     1763.62     48.92 o 
  -6   2   6     1879.83     1863.69     48.92 o 
  -5   2   6     1785.61     1858.77     48.92 o 
  -4   2   6     3500.05     3674.66     72.37 o 
  -3   2   6     2447.38     2699.93     53.16 o 
  -2   2   6       94.08       91.80     13.62 o 
  -1   2   6     2695.63     3053.73     55.17 o 
   0   2   6      969.79     1242.56     22.98 o 
   1   2   6     3076.35     2849.14     60.31 o 
   2   2   6     5079.51     5352.07     93.14 o 
   3   2   6     4974.48     5069.08     97.83 o 
   4   2   6     3423.83     3380.72     77.73 o 
   5   2   6     1599.59     1518.60     44.67 o 
   6   2   6      522.22      455.87     27.70 o 
   7   2   6       51.82       71.70     21.22 o 
   8   2   6       15.48      -23.01     23.01 o 
   9   2   6       85.25       96.49     26.13 o 
 -11   3   6       25.93       -5.81     26.13 o 
 -10   3   6      276.06      291.26     28.81 o 
  -9   3   6     1151.92     1254.37     45.79 o 
  -8   3   6     1594.12     1782.83     56.29 o 
  -7   3   6     1599.51     1617.55     49.36 o 
  -6   3   6     1217.56     1217.52     38.19 o 
  -5   3   6     1468.06     1474.82     42.66 o 
  -4   3   6      292.78      338.16     20.77 o 
  -3   3   6      215.29      244.35     17.87 o 
  -2   3   6     1298.02     1232.48     33.95 o 
  -1   3   6     3582.66     3641.83     77.06 o 
   0   3   6     7821.25     7528.14    115.70 o 
   1   3   6     7068.42     7326.76    109.00 o 
   2   3   6     5177.89     5165.34     99.39 o 
   3   3   6     2724.35     2606.35     56.73 o 
   4   3   6     1054.94     1020.29     35.74 o 
   5   3   6      462.51      452.74     25.69 o 
   6   3   6        0.13      -14.07     20.55 o 
   7   3   6      429.05      359.83     28.37 o 
   8   3   6      578.55      528.46     33.73 o 
 -11   4   6      154.08      150.10     28.37 o 
 -10   4   6      337.61      368.54     31.94 o 
  -9   4   6      465.38      557.05     31.72 o 
  -8   4   6      534.11      600.38     32.39 o 
  -7   4   6      434.16      507.02     30.60 o 
  -6   4   6      120.40      133.34     20.33 o 
  -5   4   6       51.57       82.87     16.53 o 
  -4   4   6      799.75      876.67     30.38 o 
  -3   4   6      792.24      708.49     26.58 o 
  -2   4   6     1564.36     1700.64     46.01 o 
  -1   4   6     6280.90     6275.65    105.20 o 
   0   4   6     6733.17     6535.98    117.49 o 
   1   4   6     2870.14     2937.14     62.76 o 
   2   4   6     1034.22      997.51     33.28 o 
   3   4   6      183.69      199.46     21.00 o 
   4   4   6       38.90       -8.49     19.21 o 
   5   4   6       36.87       74.82     20.33 o 
   6   4   6      620.41      601.95     32.16 o 
   7   4   6     1084.03     1104.50     42.21 o 
   8   4   6      639.18      497.41     36.41 o 
 -10   5   6      124.88      116.37     27.70 o 
  -9   5   6       81.63       69.24     24.57 o 
  -8   5   6       49.12       78.84     23.23 o 
  -7   5   6       84.61      104.08     21.89 o 
  -6   5   6      846.77      830.22     34.84 o 
  -5   5   6     2405.11     2386.34     60.31 o 
  -4   5   6     2333.90     2163.65     56.96 o 
  -3   5   6     1425.33     1592.53     45.56 o 
  -2   5   6     2287.29     2534.87     56.29 o 
  -1   5   6     2893.88     2611.04     63.88 o 
   0   5   6     1248.24     1321.01     27.37 o 
   1   5   6      102.52      126.64     19.66 o 
   2   5   6      115.46      112.12     19.88 o 
   3   5   6      336.67      380.82     24.57 o 
   4   5   6      726.96      798.95     33.28 o 
   5   5   6     1038.24     1010.46     37.97 o 
   6   5   6      910.15      976.96     38.64 o 
   7   5   6      619.83      626.29     35.51 o 
 -10   6   6        4.70        7.15     26.80 o 
  -9   6   6        2.13       57.40     24.12 o 
  -8   6   6       65.17       15.19     23.68 o 
  -7   6   6      663.85      660.02     32.16 o 
  -6   6   6     2036.97     1798.24     52.49 o 
  -5   6   6     2522.24     2519.24     61.42 o 
  -4   6   6     2411.33     2569.05     61.87 o 
  -3   6   6     1986.18     1986.76     52.94 o 
  -2   6   6      721.34      670.52     29.26 o 
  -1   6   6      189.59      200.35     22.11 o 
   0   6   6        1.25       26.54     12.71 o 
   1   6   6      449.96      496.30     26.80 o 
   2   6   6     1170.72     1171.95     42.44 o 
   3   6   6     1889.76     1961.96     53.38 o 
   4   6   6     1979.96     1774.12     56.73 o 
   5   6   6      930.19      894.54     39.98 o 
   6   6   6      336.75      322.97     29.93 o 
   7   6   6      240.53      180.25     29.26 o 
  -9   7   6      189.21      113.91     29.26 o 
  -8   7   6      467.02      407.18     32.39 o 
  -7   7   6      704.76      704.02     33.28 o 
  -6   7   6     1012.04      977.41     39.76 o 
  -5   7   6     1122.43     1176.42     42.88 o 
  -4   7   6      906.10      832.00     35.96 o 
  -3   7   6      202.27      166.40     21.89 o 
  -2   7   6       53.54       60.31     19.88 o 
  -1   7   6      272.52      263.34     23.68 o 
   0   7   6      447.59      479.32     19.49 o 
   1   7   6      919.66      910.85     35.96 o 
   2   7   6     1758.37     1685.90     51.15 o 
   3   7   6     1943.46     1750.00     53.61 o 
   4   7   6      914.47      912.41     37.97 o 
   5   7   6      208.07      193.87     26.80 o 
   6   7   6       61.20       67.23     26.13 o 
  -8   8   6      362.48      354.47     30.15 o 
  -7   8   6      227.84      229.83     26.36 o 
  -6   8   6      204.31      234.97     25.24 o 
  -5   8   6      210.00      230.95     25.46 o 
  -4   8   6        1.43       15.19     21.22 o 
  -3   8   6      413.24      391.10     27.92 o 
  -2   8   6      945.00      939.21     37.97 o 
  -1   8   6     1002.70     1001.31     39.53 o 
   0   8   6      873.82      858.32     33.39 o 
   1   8   6      919.38      900.13     39.98 o 
   2   8   6      935.57      987.24     40.20 o 
   3   8   6      458.87      438.00     30.15 o 
   4   8   6       86.09      101.85     25.46 o 
   5   8   6        1.61       44.45     25.69 o 
  -7   9   6        9.40       49.36     23.45 o 
  -6   9   6        5.32       10.72     23.23 o 
  -5   9   6       94.65       85.10     25.24 o 
  -4   9   6      452.82      561.74     31.05 o 
  -3   9   6      931.11      955.97     39.09 o 
  -2   9   6     1146.40     1033.92     43.33 o 
  -1   9   6     1050.43      983.89     40.20 o 
   0   9   6      712.13      670.60     25.74 o 
   1   9   6      297.48      259.32     27.92 o 
   2   9   6       53.46       33.50     25.02 o 
   3   9   6        1.48       31.94     24.12 o 
  -6  10   6      232.71      224.92     31.27 o 
  -5  10   6      404.20      445.37     33.73 o 
  -4  10   6      491.29      570.01     35.96 o 
  -3  10   6      620.61      646.84     37.52 o 
  -2  10   6      681.58      675.21     36.63 o 
  -1  10   6      445.65      408.52     32.16 o 
   0  10   6      101.22       65.98     18.56 o 
   1  10   6        5.10       54.28     25.24 o 
  -2 -11   7      230.28      306.22     28.14 o 
  -1 -11   7      376.15      439.57     31.05 o 
   0 -11   7      336.05      331.80     26.36 o 
   1 -11   7      260.06      273.39     27.03 o 
   2 -11   7      252.32      232.74     26.36 o 
   3 -11   7      172.74      189.63     26.13 o 
   4 -11   7       12.32       -9.38     23.90 o 
  -4 -10   7      104.51       79.74     26.13 o 
  -3 -10   7      369.75      382.83     31.49 o 
  -2 -10   7      550.04      608.65     33.73 o 
  -1 -10   7      276.15      226.71     25.69 o 
   0 -10   7       51.23       36.53     14.45 o 
   1 -10   7       36.64       69.46     20.33 o 
   2 -10   7       18.98       62.09     20.10 o 
   3 -10   7       14.58       17.42     21.44 o 
   4 -10   7      194.03      131.11     26.36 o 
   5 -10   7      467.59      514.17     31.05 o 
  -6  -9   7      133.01      139.37     26.80 o 
  -5  -9   7      210.14      258.42     26.58 o 
  -4  -9   7      457.50      451.40     30.60 o 
  -3  -9   7      492.87      508.36     31.27 o 
  -2  -9   7      252.32      245.92     23.23 o 
  -1  -9   7       29.47       15.63     18.99 o 
   0  -9   7       10.72       16.61     16.42 o 
   1  -9   7      146.59      165.06     21.22 o 
   2  -9   7      564.25      631.43     29.71 o 
   3  -9   7      803.09      750.92     33.95 o 
   4  -9   7      794.22      786.88     34.84 o 
   5  -9   7      778.29      718.31     36.63 o 
   6  -9   7      731.16      719.88     35.51 o 
   7  -9   7      298.19      312.70     29.71 o 
  -7  -8   7      177.68      140.04     27.47 o 
  -6  -8   7      273.71      230.06     27.03 o 
  -5  -8   7      468.42      500.54     29.71 o 
  -4  -8   7      281.17      298.40     24.35 o 
  -3  -8   7       75.16       57.85     19.21 o 
  -2  -8   7       27.76        0.22     17.87 o 
  -1  -8   7       25.53        1.79     17.87 o 
   0  -8   7      505.73      568.57     32.72 o 
   1  -8   7     1632.86     1668.92     48.25 o 
   2  -8   7     1800.41     1678.08     49.81 o 
   3  -8   7     1172.74     1147.16     39.98 o 
   4  -8   7      756.87      705.36     32.16 o 
   5  -8   7      838.96      849.87     34.84 o 
   6  -8   7      554.76      609.76     31.72 o 
   7  -8   7       22.58       21.00     23.23 o 
  -8  -7   7       84.55       79.07     25.24 o 
  -7  -7   7      159.96      146.52     25.02 o 
  -6  -7   7      293.91      290.59     25.46 o 
  -5  -7   7       63.20       69.24     20.10 o 
  -4  -7   7       33.10       52.94     18.76 o 
  -3  -7   7       64.77       69.91     18.76 o 
  -2  -7   7      161.18      135.58     19.66 o 
  -1  -7   7      572.59      650.41     26.36 o 
   0  -7   7     1808.63     1917.06     36.24 o 
   1  -7   7     2533.58     2547.16     60.53 o 
   2  -7   7     1337.63     1268.22     39.98 o 
   3  -7   7      541.61      528.68     25.24 o 
   4  -7   7      273.25      252.84     23.68 o 
   5  -7   7      111.17      119.72     20.77 o 
   6  -7   7        8.64       24.35     20.10 o 
   7  -7   7      188.15      210.85     25.24 o 
   8  -7   7      406.69      405.84     32.61 o 
  -8  -6   7       61.03       65.00     23.23 o 
  -7  -6   7       99.18       79.51     22.11 o 
  -6  -6   7        0.00      -19.21     19.21 o 
  -5  -6   7      419.64      437.11     26.80 o 
  -4  -6   7      799.63      831.33     32.61 o 
  -3  -6   7     1070.53     1018.95     34.62 o 
  -2  -6   7     1671.77     1706.89     47.57 o 
  -1  -6   7     1741.10     1797.57     46.68 o 
   0  -6   7     1909.50     1914.73     52.38 o 
   1  -6   7     1100.30     1071.66     35.51 o 
   2  -6   7      346.45      382.83     21.67 o 
   3  -6   7        0.90        1.79     16.08 o 
   4  -6   7      241.94      224.70     20.10 o 
   5  -6   7      818.25      806.09     33.06 o 
   6  -6   7      828.78      805.87     34.17 o 
   7  -6   7      631.73      577.60     33.95 o 
   8  -6   7      702.48      717.42     37.52 o 
  -9  -5   7       50.91       44.22     23.23 o 
  -8  -5   7       10.74       55.84     20.77 o 
  -7  -5   7       58.71       55.62     20.10 o 
  -6  -5   7      449.74      460.11     26.80 o 
  -5  -5   7      803.80      713.18     30.60 o 
  -4  -5   7     1743.57     1682.54     44.89 o 
  -3  -5   7     3351.24     3202.49     70.36 o 
  -2  -5   7     3069.87     3069.36     65.22 o 
  -1  -5   7     2033.90     2026.51     49.59 o 
   0  -5   7      382.15      325.58     29.04 o 
   1  -5   7       52.66       60.31     16.53 o 
   2  -5   7       13.47       -4.47     16.08 o 
   3  -5   7     1105.07     1108.74     35.96 o 
   4  -5   7     3351.81     3319.30     78.40 o 
   5  -5   7     2571.32     2413.81     61.20 o 
   6  -5   7     1515.30     1468.35     46.01 o 
   7  -5   7     1008.91      937.87     39.31 o 
   8  -5   7      645.03      650.86     36.41 o 
   9  -5   7      327.19      384.17     31.49 o 
 -10  -4   7        9.46       39.31     24.12 o 
  -9  -4   7        5.48        0.00     22.34 o 
  -8  -4   7      207.59      179.80     23.68 o 
  -7  -4   7      510.75      488.03     29.26 o 
  -6  -4   7      391.33      396.23     24.57 o 
  -5  -4   7      765.74      760.75     30.82 o 
  -4  -4   7     2356.32     2135.51     55.17 o 
  -3  -4   7     2709.67     2577.31     60.98 o 
  -2  -4   7      806.07      838.70     29.48 o 
  -1  -4   7       11.46        4.47     14.52 o 
   0  -4   7      334.46      395.34     14.75 o 
   1  -4   7       89.08      128.21     16.31 o 
   2  -4   7      965.71      964.45     32.16 o 
   3  -4   7     3934.72     3965.25     88.90 o 
   4  -4   7     4052.53     4245.11     95.60 o 
   5  -4   7     2065.41     2008.42     55.84 o 
   6  -4   7     1224.77     1213.50     42.44 o 
   7  -4   7      508.35      568.22     31.49 o 
   8  -4   7       56.13       55.62     23.45 o 
   9  -4   7        2.13       23.23     24.35 o 
 -10  -3   7       86.49      118.83     25.46 o 
  -9  -3   7      388.12      377.25     29.04 o 
  -8  -3   7      641.56      635.00     31.94 o 
  -7  -3   7      510.11      469.05     27.25 o 
  -6  -3   7      366.50      356.25     24.12 o 
  -5  -3   7      642.02      627.41     28.59 o 
  -4  -3   7      661.67      612.89     26.36 o 
  -3  -3   7        6.51       18.54     14.74 o 
  -2  -3   7      506.24      497.19     22.56 o 
  -1  -3   7     1806.72     2017.36     44.22 o 
   0  -3   7     2844.47     2873.68     40.43 o 
   1  -3   7     4255.10     4168.28     78.62 o 
   2  -3   7     4214.67     4202.23     83.31 o 
   3  -3   7     2447.04     2399.97     55.39 o 
   4  -3   7     1719.99     1598.34     45.34 o 
   5  -3   7      871.56      928.05     31.94 o 
   6  -3   7      162.10      172.21     22.11 o 
   7  -3   7       42.08       35.51     20.33 o 
   8  -3   7      427.69      444.26     31.49 o 
   9  -3   7      359.19      349.78     32.16 o 
 -10  -2   7      424.81      379.71     32.39 o 
  -9  -2   7      640.36      706.92     33.73 o 
  -8  -2   7      583.22      541.86     30.15 o 
  -7  -2   7      614.14      629.64     29.04 o 
  -6  -2   7      351.24      256.64     22.11 o 
  -5  -2   7        8.38       10.50     15.86 o 
  -4  -2   7      508.35      452.52     22.56 o 
  -3  -2   7     1638.55     1666.91     41.32 o 
  -2  -2   7     2390.72     2612.60     62.54 o 
  -1  -2   7     5495.99     5739.37     85.32 o 
   0  -2   7    10347.91    10266.83    101.18 o 
   1  -2   7     8319.78     8692.59    105.87 o 
   2  -2   7     1201.32     1185.58     34.62 o 
   3  -2   7      430.68      473.74     22.56 o 
   4  -2   7      527.55      523.10     25.91 o 
   5  -2   7        2.53        4.24     18.09 o 
   6  -2   7      545.83      549.90     29.71 o 
   7  -2   7     1372.66     1474.82     46.68 o 
   8  -2   7     1334.07     1465.22     47.57 o 
   9  -2   7      673.71      673.42     37.52 o 
 -11  -1   7      171.66      222.46     28.14 o 
 -10  -1   7      239.80      303.09     27.92 o 
  -9  -1   7      232.72      253.06     25.69 o 
  -8  -1   7      281.22      343.52     24.79 o 
  -7  -1   7      222.26      268.70     21.67 o 
  -6  -1   7        9.66        6.48     16.53 o 
  -5  -1   7      916.94      878.24     30.38 o 
  -4  -1   7     2422.30     2237.81     55.84 o 
  -3  -1   7     1498.21     1578.91     42.21 o 
  -2  -1   7     4097.79     4617.00     75.72 o 
  -1  -1   7     8859.96     8817.67     99.39 o 
   0  -1   7     7376.25     8083.60    174.55 o 
   1  -1   7     1781.26     1847.61     44.00 o 
   2  -1   7       29.76       17.42     14.52 o 
   3  -1   7       22.81       43.11     16.08 o 
   4  -1   7      372.93      452.52     24.35 o 
   5  -1   7     1257.22     1190.49     40.43 o 
   6  -1   7     1959.45     2078.33     55.62 o 
   7  -1   7     1756.92     1766.75     53.83 o 
   8  -1   7     1202.59     1122.14     44.89 o 
   9  -1   7      653.61      657.56     36.41 o 
 -11   0   7       41.19       19.66     26.36 o 
 -10   0   7        2.59       11.17     23.01 o 
  -9   0   7        3.31       30.82     20.55 o 
  -8   0   7        1.56      -14.74     19.21 o 
  -7   0   7      339.08      339.28     23.68 o 
  -6   0   7     1425.83     1214.39     37.97 o 
  -5   0   7     2105.99     2020.48     50.93 o 
  -4   0   7     1866.38     1945.21     46.46 o 
  -3   0   7     1770.93     1986.98     45.12 o 
  -2   0   7     1745.18     1728.56     42.21 o 
  -1   0   7     1247.77     1340.59     34.17 o 
   0   0   7      604.80      649.11     17.37 o 
   1   0   7      100.08       91.58     15.41 o 
   2   0   7      706.36      752.26     26.80 o 
   3   0   7     2901.60     3087.46     69.46 o 
   4   0   7     3548.82     3522.11     79.51 o 
   5   0   7     2143.89     2284.04     57.63 o 
   6   0   7     1247.55     1289.44     43.33 o 
   7   0   7      922.51      832.23     37.08 o 
   8   0   7      642.13      608.87     34.84 o 
   9   0   7      149.07      125.75     27.03 o 
 -11   1   7        4.59       36.85     25.46 o 
 -10   1   7       50.14       48.25     23.23 o 
  -9   1   7      150.89      103.19     24.79 o 
  -8   1   7      745.68      767.23     34.84 o 
  -7   1   7     1839.12     1825.49     49.36 o 
  -6   1   7     2108.61     1963.97     49.81 o 
  -5   1   7     2284.27     2153.83     52.49 o 
  -4   1   7     2089.35     2294.32     54.95 o 
  -3   1   7     1309.19     1266.88     36.63 o 
  -2   1   7       51.47       88.90     14.52 o 
  -1   1   7      575.71      677.44     23.23 o 
   0   1   7     1145.82     1097.27     22.63 o 
   1   1   7     1864.82     2131.49     49.36 o 
   2   1   7     5179.89     5530.08     98.50 o 
   3   1   7     6506.80     6361.19    111.45 o 
   4   1   7     3691.37     3816.94     84.88 o 
   5   1   7     1169.77     1232.26     38.19 o 
   6   1   7      279.77      223.13     23.68 o 
   7   1   7      168.72      141.61     23.90 o 
   8   1   7       22.55       33.06     23.01 o 
   9   1   7       86.27      103.19     25.69 o 
 -11   2   7       28.43      -26.58     26.58 o 
 -10   2   7      206.93      220.90     27.03 o 
  -9   2   7      730.67      821.28     37.08 o 
  -8   2   7     1171.09     1194.73     44.00 o 
  -7   2   7     1150.81     1075.01     38.86 o 
  -6   2   7     1176.89     1163.46     37.30 o 
  -5   2   7     1307.45     1423.90     40.20 o 
  -4   2   7      898.42      867.07     30.60 o 
  -3   2   7      100.48      119.27     16.75 o 
  -2   2   7     2071.56     2172.37     48.02 o 
  -1   2   7     2762.88     2812.28     60.75 o 
   0   2   7     2238.98     2461.94     37.83 o 
   1   2   7     4277.34     4370.42     88.90 o 
   2   2   7     6089.18     5819.33    105.20 o 
   3   2   7     3570.30     3503.12     77.95 o 
   4   2   7     1452.96     1571.31     45.12 o 
   5   2   7      136.80      154.12     21.00 o 
   6   2   7       25.20        2.23     21.00 o 
   7   2   7      120.61      113.24     23.01 o 
   8   2   7      292.60      228.49     29.04 o 
 -11   3   7      106.45      163.72     29.04 o 
 -10   3   7      390.04      415.22     33.95 o 
  -9   3   7      553.97      648.40     34.84 o 
  -8   3   7      233.83      230.50     25.69 o 
  -7   3   7      188.88      243.24     22.78 o 
  -6   3   7      315.18      453.41     23.23 o 
  -5   3   7        6.95       31.72     16.08 o 
  -4   3   7      302.46      316.27     21.44 o 
  -3   3   7     1537.47     1440.20     38.64 o 
  -2   3   7     3690.62     3513.17     70.36 o 
  -1   3   7     3369.85     3328.68     70.80 o 
   0   3   7     2814.16     2828.89     51.48 o 
   1   3   7     3159.69     3056.19     63.88 o 
   2   3   7     1168.81     1106.28     34.84 o 
   3   3   7      332.20      284.78     23.01 o 
   4   3   7       30.53       21.89     18.99 o 
   5   3   7      129.49      156.80     21.89 o 
   6   3   7      742.35      804.53     33.95 o 
   7   3   7      946.18      893.87     39.09 o 
   8   3   7      526.25      385.96     34.62 o 
 -10   4   7      226.55      279.42     30.15 o 
  -9   4   7       96.03      150.54     24.79 o 
  -8   4   7        1.42      -10.05     21.89 o 
  -7   4   7       91.10       94.03     20.77 o 
  -6   4   7      554.79      541.19     28.14 o 
  -5   4   7     1369.45     1462.32     40.20 o 
  -4   4   7     1991.71     1853.86     50.48 o 
  -3   4   7     1961.85     1916.40     47.80 o 
  -2   4   7     2798.51     2777.66     62.54 o 
  -1   4   7     3277.26     3125.43     75.05 o 
   0   4   7     1275.85     1236.63     28.11 o 
   1   4   7       22.21        2.90     18.54 o 
   2   4   7       65.86       87.11     18.76 o 
   3   4   7      210.42      222.24     21.67 o 
   4   4   7      403.56      437.56     27.03 o 
   5   4   7     1018.05      983.66     41.32 o 
   6   4   7     1624.56     1643.01     51.37 o 
   7   4   7      873.20      906.16     40.65 o 
 -10   5   7       19.41        9.16     27.03 o 
  -9   5   7        1.00        1.12     24.79 o 
  -8   5   7       61.61       47.13     23.68 o 
  -7   5   7      755.85      770.13     34.62 o 
  -6   5   7     2015.03     1901.88     53.83 o 
  -5   5   7     2179.35     2247.86     57.63 o 
  -4   5   7     1855.82     1786.18     50.93 o 
  -3   5   7     1605.58     1659.76     45.56 o 
  -2   5   7     1622.32     1476.83     44.67 o 
  -1   5   7      718.77      736.85     31.72 o 
   0   5   7       61.22       80.66     22.45 o 
   1   5   7      716.56      784.43     31.49 o 
   2   5   7      963.94      928.94     35.96 o 
   3   5   7     1167.65     1116.78     39.31 o 
   4   5   7     1326.16     1171.95     43.55 o 
   5   5   7     1309.25     1274.92     45.56 o 
   6   5   7      770.33      768.12     37.08 o 
   7   5   7      257.04      192.98     29.48 o 
  -9   6   7       82.64      169.53     26.36 o 
  -8   6   7      363.21      363.85     30.60 o 
  -7   6   7      965.11     1027.44     41.32 o 
  -6   6   7     1169.78     1284.97     44.00 o 
  -5   6   7      923.85     1006.00     38.42 o 
  -4   6   7      460.68      504.12     28.37 o 
  -3   6   7      229.89      229.39     22.11 o 
  -2   6   7       33.53       55.62     19.21 o 
  -1   6   7      184.78      188.29     21.67 o 
   0   6   7      727.66      766.23     23.77 o 
   1   6   7     1304.14     1297.92     45.12 o 
   2   6   7     1816.15     1766.53     50.48 o 
   3   6   7     1580.38     1447.80     50.26 o 
   4   6   7      841.82      816.14     37.75 o 
   5   6   7      271.54      255.30     27.70 o 
   6   6   7       95.06       54.72     26.13 o 
  -9   7   7      285.94      299.97     32.39 o 
  -8   7   7      390.13      340.17     32.83 o 
  -7   7   7      426.26      366.97     31.05 o 
  -6   7   7      347.11      362.73     28.59 o 
  -5   7   7       98.18      136.69     23.90 o 
  -4   7   7       12.08        3.35     21.89 o 
  -3   7   7      315.77      272.72     27.03 o 
  -2   7   7      846.76      895.44     35.96 o 
  -1   7   7      909.08      915.54     37.08 o 
   0   7   7      951.47      915.19     26.29 o 
   1   7   7     1389.21     1294.35     42.88 o 
   2   7   7     1335.71     1351.75     45.12 o 
   3   7   7      532.99      536.28     31.49 o 
   4   7   7       45.77       50.93     24.79 o 
   5   7   7        0.72       26.13     25.24 o 
  -8   8   7       78.66       96.94     26.80 o 
  -7   8   7       22.13       17.87     24.35 o 
  -6   8   7        8.49       21.22     22.78 o 
  -5   8   7       58.58       70.80     23.45 o 
  -4   8   7      581.29      585.42     32.16 o 
  -3   8   7     1236.08     1202.77     44.22 o 
  -2   8   7     1194.43     1261.74     43.55 o 
  -1   8   7      831.59      830.66     36.18 o 
   0   8   7      694.50      627.78     24.08 o 
   1   8   7      547.85      529.80     32.39 o 
   2   8   7      218.56      243.24     25.91 o 
   3   8   7        2.78      -19.43     25.69 o 
   4   8   7       60.90       83.76     26.80 o 
  -6   9   7      117.78      139.37     27.25 o 
  -5   9   7      367.84      449.39     32.83 o 
  -4   9   7      847.24      862.83     41.10 o 
  -3   9   7      910.66      870.42     40.65 o 
  -2   9   7      595.49      544.10     35.07 o 
  -1   9   7      364.55      320.07     30.15 o 
   0   9   7      109.43       83.47     18.00 o 
   1   9   7        0.81       60.08     24.35 o 
   2   9   7       24.92       27.25     25.69 o 
  -4  10   7      320.02      318.95     33.95 o 
  -3  10   7      270.31      256.19     31.49 o 
  -2  10   7      132.22      194.77     27.47 o 
  -1  10   7        5.35       26.80     26.36 o 
  -1 -11   8      138.73      184.94     26.36 o 
   0 -11   8       63.49       57.86     23.34 o 
   1 -11   8       32.53       46.90     23.23 o 
   2 -11   8       11.18        8.49     23.68 o 
  -4 -10   8      220.59      266.69     29.93 o 
  -3 -10   8      334.57      361.61     31.05 o 
  -2 -10   8      169.25      145.18     25.24 o 
  -1 -10   8        2.55       13.62     21.00 o 
   0 -10   8       26.43       12.05     35.40 o 
   1 -10   8       39.63       49.59     21.00 o 
   2 -10   8      143.67      159.03     23.90 o 
   3 -10   8      439.37      448.28     30.82 o 
   4 -10   8      691.10      705.58     36.18 o 
  -5  -9   8      190.52      142.72     27.47 o 
  -4  -9   8      294.73      295.72     27.70 o 
  -3  -9   8      144.31      135.80     23.23 o 
  -2  -9   8        1.12       16.31     19.66 o 
  -1  -9   8       71.81       94.03     20.33 o 
   0  -9   8      201.59      225.60     51.26 o 
   1  -9   8      438.41      415.00     28.14 o 
   2  -9   8      804.61      786.66     34.40 o 
   3  -9   8      936.57      945.69     37.97 o 
   4  -9   8      768.69      709.60     37.75 o 
   5  -9   8      517.77      492.50     32.39 o 
   6  -9   8      193.12      185.61     27.47 o 
  -6  -8   8       59.31       21.89     23.23 o 
  -5  -8   8       48.55       62.54     22.11 o 
  -4  -8   8        0.25       -9.38     19.88 o 
  -3  -8   8       33.02       44.45     19.43 o 
  -2  -8   8      106.49      140.71     20.55 o 
  -1  -8   8      319.17      337.27     24.12 o 
   0  -8   8      964.15      897.91     25.51 o 
   1  -8   8     1189.81     1205.23     40.43 o 
   2  -8   8      571.71      572.91     29.93 o 
   3  -8   8      259.02      188.07     23.90 o 
   4  -8   8      302.13      -23.23     23.23 o 
   5  -8   8      180.97      166.85     24.12 o 
   6  -8   8        1.08       35.07     22.11 o 
   7  -8   8      189.99      213.75     27.03 o 
  -7  -7   8       27.10      -23.01     23.01 o 
  -6  -7   8        0.59       19.66     21.00 o 
  -5  -7   8      175.20      174.89     23.45 o 
  -4  -7   8      470.67      484.46     28.37 o 
  -3  -7   8      539.92      560.18     29.26 o 
  -2  -7   8      705.19      714.29     31.27 o 
  -1  -7   8     1364.07     1323.39     41.32 o 
   0  -7   8     1646.02     1659.11     66.90 o 
   1  -7   8      598.66      689.05     28.81 o 
   2  -7   8       14.07       -7.59     16.98 o 
   3  -7   8       10.82       12.95     18.09 o 
   4  -7   8       18.15       42.88     18.76 o 
   5  -7   8      178.36      184.27     22.11 o 
   6  -7   8      538.36      552.36     32.16 o 
   7  -7   8      667.13      674.31     37.75 o 
  -8  -6   8       25.53        7.37     23.45 o 
  -7  -6   8        1.09       34.40     21.00 o 
  -6  -6   8      218.27      249.49     23.23 o 
  -5  -6   8      767.76      704.24     34.17 o 
  -4  -6   8      906.39      916.43     35.29 o 
  -3  -6   8     1186.49     1214.84     39.53 o 
  -2  -6   8     1701.29     1640.33     44.45 o 
  -1  -6   8     1720.86     1681.43     44.67 o 
   0  -6   8      797.14      888.75     22.11 o 
   1  -6   8       71.72       39.31     16.75 o 
   2  -6   8      170.50      200.57     19.66 o 
   3  -6   8      852.48      881.81     33.50 o 
   4  -6   8     1315.13     1231.81     39.53 o 
   5  -6   8     1398.34     1374.98     45.56 o 
   6  -6   8     1132.96     1168.15     41.77 o 
   7  -6   8      746.61      788.45     36.63 o 
   8  -6   8      606.65      718.54     37.08 o 
  -9  -5   8        0.55      -20.77     23.45 o 
  -8  -5   8       35.44       75.27     22.34 o 
  -7  -5   8      185.78      179.80     23.90 o 
  -6  -5   8      497.11      408.74     27.70 o 
  -5  -5   8      557.40      535.83     29.04 o 
  -4  -5   8      596.20      501.44     27.25 o 
  -3  -5   8      838.06      713.40     28.59 o 
  -2  -5   8      642.91      621.82     26.58 o 
  -1  -5   8       39.80       44.45     16.31 o 
   0  -5   8        3.05       -5.86     11.45 o 
   1  -5   8       46.79       65.67     16.31 o 
   2  -5   8      993.20     1030.34     33.50 o 
   3  -5   8     2788.64     2792.63     65.89 o 
   4  -5   8     2350.34     2444.41     58.30 o 
   5  -5   8     1319.83     1316.69     44.67 o 
   6  -5   8      655.97      652.42     32.61 o 
   7  -5   8      413.64      440.01     30.82 o 
   8  -5   8      219.01      247.70     27.70 o 
  -9  -4   8      224.38      206.83     26.80 o 
  -8  -4   8      393.38      371.44     28.14 o 
  -7  -4   8      404.26      381.94     27.70 o 
  -6  -4   8      308.38      289.02     23.68 o 
  -5  -4   8      352.90      325.43     23.68 o 
  -4  -4   8      397.25      368.76     22.78 o 
  -3  -4   8        1.00       -6.70     16.08 o 
  -2  -4   8      743.33      745.56     27.25 o 
  -1  -4   8     1565.57     1545.18     41.99 o 
   0  -4   8     1220.55     1220.17     25.41 o 
   1  -4   8     1404.42     1540.27     43.78 o 
   2  -4   8     2726.00     2577.31     59.86 o 
   3  -4   8     3251.51     2991.19     65.67 o 
   4  -4   8     1201.93     1281.17     37.52 o 
   5  -4   8      188.08      162.60     21.89 o 
   6  -4   8       39.17       56.29     20.10 o 
   7  -4   8        2.63       20.77     21.00 o 
   8  -4   8       83.99       53.38     25.69 o 
 -10  -3   8      255.53      252.84     29.26 o 
  -9  -3   8      511.66      505.46     33.50 o 
  -8  -3   8      405.17      321.86     28.14 o 
  -7  -3   8      293.04      234.52     24.35 o 
  -6  -3   8      229.38      224.92     20.33 o 
  -5  -3   8      230.01      268.47     21.00 o 
  -4  -3   8       43.39       39.09     16.31 o 
  -3  -3   8     1370.13     1243.20     37.97 o 
  -2  -3   8     3176.21     2986.50     65.67 o 
  -1  -3   8     3131.73     3093.71     64.77 o 
   0  -3   8     3982.09     4263.85     59.06 o 
   1  -3   8     4045.94     4040.97     84.65 o 
   2  -3   8     2623.69     2603.22     57.63 o 
   3  -3   8     1035.75     1087.52     34.84 o 
   4  -3   8       96.46      102.30     17.87 o 
   5  -3   8       44.63       56.06     19.66 o 
   6  -3   8      463.29      425.72     29.04 o 
   7  -3   8     1018.40     1079.71     42.88 o 
   8  -3   8      762.17      776.61     39.53 o 
 -10  -2   8      209.68      274.28     27.47 o 
  -9  -2   8      166.51      183.15     25.24 o 
  -8  -2   8      122.33       70.80     22.78 o 
  -7  -2   8       45.70       71.25     18.54 o 
  -6  -2   8       10.63       47.35     17.20 o 
  -5  -2   8      111.88      127.31     18.09 o 
  -4  -2   8      927.64      949.71     31.05 o 
  -3  -2   8     1594.66     1534.24     42.21 o 
  -2  -2   8     2447.77     2382.32     57.18 o 
  -1  -2   8     4643.56     4833.43     87.11 o 
   0  -2   8     4262.55     4501.51     59.54 o 
   1  -2   8     1101.79     1106.73     32.16 o 
   2  -2   8      123.09      121.73     18.32 o 
   3  -2   8        0.59       19.43     16.53 o 
   4  -2   8       58.49       75.49     18.54 o 
   5  -2   8      828.95      880.47     33.28 o 
   6  -2   8     2235.74     2412.92     62.54 o 
   7  -2   8     1843.02     1826.83     57.18 o 
   8  -2   8      765.20      749.36     39.09 o 
   9  -2   8      322.18      331.46     32.16 o 
 -10  -1   8        7.82        5.81     24.12 o 
  -9  -1   8        0.21       21.22     21.44 o 
  -8  -1   8       26.85      -10.05     20.33 o 
  -7  -1   8      303.60      272.94     22.34 o 
  -6  -1   8      987.30      820.39     35.07 o 
  -5  -1   8     1574.57     1497.83     43.11 o 
  -4  -1   8      745.45      748.02     30.38 o 
  -3  -1   8      815.11      899.68     30.15 o 
  -2  -1   8     1739.94     1903.89     46.68 o 
  -1  -1   8     1847.09     1932.70     47.35 o 
   0  -1   8       49.09       65.10     11.05 o 
   1  -1   8      310.99      273.39     19.88 o 
   2  -1   8      771.39      834.24     28.81 o 
   3  -1   8      836.84      876.67     31.72 o 
   4  -1   8     1333.56     1340.14     40.43 o 
   5  -1   8     2093.81     2197.16     57.18 o 
   6  -1   8     1845.69     2007.75     55.17 o 
   7  -1   8      923.26      928.05     39.09 o 
   8  -1   8      299.18      236.98     30.15 o 
 -10   0   8       30.30       -7.15     23.90 o 
  -9   0   8       53.48       28.37     22.11 o 
  -8   0   8      470.81      398.91     27.25 o 
  -7   0   8     1604.24     1349.07     44.67 o 
  -6   0   8     2766.43     2695.02     63.66 o 
  -5   0   8     2185.99     2068.73     55.39 o 
  -4   0   8     1023.14     1035.26     33.73 o 
  -3   0   8      605.42      705.58     25.91 o 
  -2   0   8      408.28      422.81     22.56 o 
  -1   0   8      160.22      167.29     17.20 o 
   0   0   8     1477.95     1627.91     30.93 o 
   1   0   8     2641.50     2542.91     63.43 o 
   2   0   8     3637.76     3543.10     74.60 o 
   3   0   8     3902.94     3997.41     83.09 o 
   4   0   8     2642.24     2751.75     69.69 o 
   5   0   8      945.71      999.30     35.51 o 
   6   0   8      449.43      466.15     28.37 o 
   7   0   8      211.55      215.32     25.24 o 
   8   0   8        3.06      -23.68     23.68 o 
 -10   1   8       80.13       85.77     25.24 o 
  -9   1   8      239.77      176.45     26.13 o 
  -8   1   8      723.00      713.18     33.73 o 
  -7   1   8     1363.11     1302.84     40.20 o 
  -6   1   8     1307.88     1253.70     39.76 o 
  -5   1   8      833.76      854.34     31.72 o 
  -4   1   8      621.36      753.38     29.71 o 
  -3   1   8        1.52       18.32     15.63 o 
  -2   1   8      616.62      545.88     23.68 o 
  -1   1   8      899.32      926.04     30.38 o 
   0   1   8     2248.71     2442.54     85.55 o 
   1   1   8     4582.65     4489.69     93.14 o 
   2   1   8     4685.23     4755.48     99.39 o 
   3   1   8     3773.54     3954.08     82.64 o 
   4   1   8      928.27      866.18     34.62 o 
   5   1   8       34.54       51.60     19.88 o 
   6   1   8        4.67       54.72     20.55 o 
   7   1   8       12.64        2.68     22.56 o 
   8   1   8      284.80      325.65     29.71 o 
 -10   2   8      214.86      220.45     29.48 o 
  -9   2   8      320.97      297.29     29.04 o 
  -8   2   8      200.61      161.04     24.79 o 
  -7   2   8      144.92      197.45     20.77 o 
  -6   2   8      107.14      127.54     18.99 o 
  -5   2   8       32.16       87.78     17.87 o 
  -4   2   8      298.29      265.12     21.00 o 
  -3   2   8     2228.52     2206.32     53.38 o 
  -2   2   8     2347.50     2305.71     54.72 o 
  -1   2   8     1228.89     1331.87     39.31 o 
   0   2   8     1957.25     1851.56     56.06 o 
   1   2   8     2498.34     2595.85     61.42 o 
   2   2   8     2008.76     1958.17     52.94 o 
   3   2   8      496.79      424.38     26.13 o 
   4   2   8        6.15        3.57     19.21 o 
   5   2   8      240.23      281.88     25.02 o 
   6   2   8      331.77      301.98     26.58 o 
   7   2   8      468.50      389.09     31.72 o 
   8   2   8      578.51      565.54     36.85 o 
 -10   3   8      241.31      228.05     31.49 o 
  -9   3   8       60.78       39.76     24.35 o 
  -8   3   8       10.88        9.38     21.00 o 
  -7   3   8       74.51       62.99     19.88 o 
  -6   3   8      191.10      146.30     21.22 o 
  -5   3   8      839.93      776.83     30.15 o 
  -4   3   8     2940.77     3004.37     73.04 o 
  -3   3   8     3636.13     3658.36     76.83 o 
  -2   3   8     2354.36     2507.62     60.08 o 
  -1   3   8     1484.80     1371.86     39.76 o 
   0   3   8      711.52      677.72     20.52 o 
   1   3   8      327.47      307.79     23.45 o 
   2   3   8        0.81       27.25     17.87 o 
   3   3   8      275.15      256.64     22.78 o 
   4   3   8      599.50      648.18     30.60 o 
   5   3   8     1140.70     1180.66     40.43 o 
   6   3   8     1229.45     1136.21     42.66 o 
   7   3   8      638.48      590.78     36.18 o 
 -10   4   8       45.35       81.53     27.03 o 
  -9   4   8        0.98      -23.68     23.68 o 
  -8   4   8      104.28       66.56     23.01 o 
  -7   4   8      395.71      369.21     26.80 o 
  -6   4   8     1071.90     1039.72     36.85 o 
  -5   4   8     2148.42     2243.84     57.18 o 
  -4   4   8     2183.78     2337.20     57.85 o 
  -3   4   8     2154.85     2098.66     56.06 o 
  -2   4   8     1883.81     1776.35     49.14 o 
  -1   4   8      380.84      352.46     23.45 o 
   0   4   8       15.05       64.57     12.71 o 
   1   4   8      467.75      470.84     26.80 o 
   2   4   8      866.73      841.38     33.28 o 
   3   4   8      804.46      806.09     34.62 o 
   4   4   8     1320.25     1239.63     45.12 o 
   5   4   8     1816.26     1681.87     54.72 o 
   6   4   8      934.96      934.75     40.65 o 
   7   4   8      184.43      145.63     27.92 o 
  -9   5   8       79.76       82.87     25.91 o 
  -8   5   8      297.74      296.84     29.04 o 
  -7   5   8      719.38      806.54     34.84 o 
  -6   5   8      783.33      805.87     32.61 o 
  -5   5   8      525.40      585.42     31.49 o 
  -4   5   8      459.84      417.45     27.25 o 
  -3   5   8      539.71      533.60     27.47 o 
  -2   5   8      126.47      104.08     20.55 o 
  -1   5   8      152.75      115.92     22.56 o 
   0   5   8     1100.26     1140.38     26.53 o 
   1   5   8     1459.28     1565.73     46.46 o 
   2   5   8      959.73      974.50     37.30 o 
   3   5   8      990.31      971.82     38.19 o 
   4   5   8     1175.09     1027.66     41.99 o 
   5   5   8      642.38      558.84     35.29 o 
   6   5   8      127.79      116.82     26.80 o 
  -9   6   8      256.24      280.09     33.28 o 
  -8   6   8      479.39      573.58     35.74 o 
  -7   6   8      572.05      595.47     33.28 o 
  -6   6   8      194.40      250.83     24.79 o 
  -5   6   8        3.87      -21.22     21.22 o 
  -4   6   8        7.70       42.88     21.22 o 
  -3   6   8      126.94      136.02     22.78 o 
  -2   6   8      629.89      702.46     31.05 o 
  -1   6   8     1200.53     1242.31     43.33 o 
   0   6   8     1559.59     1540.10     34.67 o 
   1   6   8     1309.72     1394.41     45.56 o 
   2   6   8      882.37      886.95     37.97 o 
   3   6   8      438.88      391.10     30.15 o 
   4   6   8       98.25      114.36     25.46 o 
   5   6   8        4.85       -7.15     25.69 o 
  -8   7   8      185.97      300.19     29.93 o 
  -7   7   8       82.63      169.75     26.58 o 
  -6   7   8        0.91       57.18     23.68 o 
  -5   7   8      105.56      102.07     25.46 o 
  -4   7   8      489.20      480.44     31.49 o 
  -3   7   8      929.23      894.77     38.42 o 
  -2   7   8     1171.83     1089.98     41.99 o 
  -1   7   8     1128.20     1052.23     40.87 o 
   0   7   8      963.24      965.37     34.06 o 
   1   7   8      785.37      705.81     36.63 o 
   2   7   8      237.31      177.79     27.25 o 
   3   7   8        5.24       -3.80     24.12 o 
   4   7   8       86.17       81.75     27.03 o 
  -7   8   8       12.99        5.81     24.57 o 
  -6   8   8       91.56       80.41     27.25 o 
  -5   8   8      440.55      412.09     34.17 o 
  -4   8   8      868.44      967.13     42.44 o 
  -3   8   8      791.08      766.34     39.53 o 
  -2   8   8      538.25      453.86     33.95 o 
  -1   8   8      343.02      325.88     30.15 o 
   0   8   8      220.06      198.34     19.27 o 
   1   8   8       65.79       20.55     25.02 o 
   2   8   8       26.46       50.93     26.13 o 
  -5   9   8      473.72      532.26     36.63 o 
  -4   9   8      460.92      440.68     36.85 o 
  -3   9   8      228.49      210.40     30.60 o 
  -2   9   8       65.64      109.00     26.36 o 
  -1   9   8        2.22       23.23     25.69 o 
   0   9   8       24.75       78.53     32.16 o 
  -2 -10   9        0.58      -22.78     22.78 o 
  -1 -10   9       35.99       30.60     23.01 o 
   0 -10   9       62.48       52.31     16.40 o 
   1 -10   9      106.41      128.88     23.45 o 
   2 -10   9      351.25      405.62     28.37 o 
   3 -10   9      593.64      641.48     35.29 o 
  -4  -9   9        8.98       -4.24     23.23 o 
  -3  -9   9       38.70       45.34     22.78 o 
  -2  -9   9      184.06      221.57     25.02 o 
  -1  -9   9      270.68      300.41     25.91 o 
   0  -9   9      256.93      238.87     17.69 o 
   1  -9   9      377.48      394.89     28.81 o 
   2  -9   9      466.50      439.12     29.26 o 
   3  -9   9      327.91      333.69     26.80 o 
   4  -9   9      122.40      132.90     24.12 o 
   5  -9   9       14.60        7.82     23.90 o 
  -6  -8   9        0.95      -23.45     23.45 o 
  -5  -8   9       18.96       30.38     22.34 o 
  -4  -8   9      176.84      187.62     24.12 o 
  -3  -8   9      345.02      333.02     27.47 o 
  -2  -8   9      510.70      528.91     28.59 o 
  -1  -8   9      733.64      719.43     31.05 o 
   0  -8   9      798.89      853.93     24.64 o 
   1  -8   9      375.19      364.74     26.13 o 
   2  -8   9       59.30       32.61     19.88 o 
   3  -8   9        6.73      -15.19     20.10 o 
   4  -8   9        6.83        1.12     20.77 o 
   5  -8   9      125.13      120.84     25.02 o 
   6  -8   9      419.26      434.88     33.28 o 
  -7  -7   9        0.93       71.70     23.01 o 
  -6  -7   9       78.98      104.53     23.45 o 
  -5  -7   9      281.45      294.38     26.13 o 
  -4  -7   9      353.83      408.07     26.58 o 
  -3  -7   9      508.34      450.51     27.47 o 
  -2  -7   9      870.13      876.23     34.40 o 
  -1  -7   9     1030.01     1064.74     38.86 o 
   0  -7   9      517.17      465.38     18.64 o 
   1  -7   9        1.06       30.60     17.42 o 
   2  -7   9      127.80      119.05     20.10 o 
   3  -7   9      123.22      116.37     20.55 o 
   4  -7   9      321.15      261.10     26.13 o 
   5  -7   9      848.15      821.73     37.30 o 
   6  -7   9      978.28     1095.56     42.44 o 
   7  -7   9      683.01      653.32     39.09 o 
  -8  -6   9        9.57        3.13     24.12 o 
  -7  -6   9      113.28       99.62     24.79 o 
  -6  -6   9      362.99      312.92     28.59 o 
  -5  -6   9      339.29      355.81     26.80 o 
  -4  -6   9      194.98      199.90     21.89 o 
  -3  -6   9      286.41      211.74     22.34 o 
  -2  -6   9      383.23      408.52     25.46 o 
  -1  -6   9      180.95      155.90     20.55 o 
   0  -6   9       12.26       38.20     12.16 o 
   1  -6   9      389.33      369.65     23.45 o 
   2  -6   9      706.32      688.61     30.38 o 
   3  -6   9      862.19      882.93     33.28 o 
   4  -6   9     1051.40     1018.06     38.64 o 
   5  -6   9      887.31      804.31     36.63 o 
   6  -6   9      488.09      480.66     32.83 o 
   7  -6   9      307.54      321.19     30.15 o 
  -8  -5   9      204.75      194.32     26.80 o 
  -7  -5   9      398.18      370.10     29.04 o 
  -6  -5   9      398.90      403.16     28.59 o 
  -5  -5   9      198.99      168.19     21.89 o 
  -4  -5   9       73.25       91.80     17.87 o 
  -3  -5   9        3.57      -17.20     17.20 o 
  -2  -5   9      109.66      140.04     19.21 o 
  -1  -5   9      459.86      450.29     23.90 o 
   0  -5   9      933.38      898.38     22.42 o 
   1  -5   9     1341.23     1335.00     39.76 o 
   2  -5   9     2148.32     2224.85     56.51 o 
   3  -5   9     1837.86     1794.45     51.37 o 
   4  -5   9      619.22      611.55     28.81 o 
   5  -5   9      121.78      126.87     21.89 o 
   6  -5   9       33.37       15.41     22.11 o 
   7  -5   9        5.95       45.79     23.45 o 
  -9  -4   9      241.48      208.84     28.37 o 
  -8  -4   9      315.38      288.58     28.14 o 
  -7  -4   9      204.26      139.37     24.12 o 
  -6  -4   9      177.75      173.10     21.00 o 
  -5  -4   9      140.56      115.03     19.66 o 
  -4  -4   9        1.42       26.80     16.75 o 
  -3  -4   9      605.74      619.14     27.47 o 
  -2  -4   9     1450.05     1392.40     42.21 o 
  -1  -4   9     1494.38     1662.67     42.66 o 
   0  -4   9     1358.73     1437.57     36.30 o 
   1  -4   9     2477.86     2501.37     60.31 o 
   2  -4   9     2957.63     3162.95     68.35 o 
   3  -4   9      837.70      815.47     31.49 o 
   4  -4   9       16.10       10.94     18.32 o 
   5  -4   9       62.72       53.38     21.22 o 
   6  -4   9      188.67      202.81     24.12 o 
   7  -4   9      314.61      330.34     29.71 o 
   8  -4   9      465.80      487.81     36.63 o 
  -9  -3   9      110.46       96.94     25.46 o 
  -8  -3   9       28.41       41.77     21.89 o 
  -7  -3   9       10.78       61.87     18.99 o 
  -6  -3   9       15.64       25.24     18.54 o 
  -5  -3   9       12.66       44.22     17.20 o 
  -4  -3   9      684.38      665.38     29.26 o 
  -3  -3   9     2048.55     1922.88     50.03 o 
  -2  -3   9     1574.85     1629.39     46.90 o 
  -1  -3   9     1059.39     1076.13     35.74 o 
   0  -3   9     1294.10     1279.69     26.89 o 
   1  -3   9     1545.36     1844.03     48.47 o 
   2  -3   9      352.46      360.05     22.56 o 
   3  -3   9        0.16       -7.82     17.20 o 
   4  -3   9      205.14      211.07     20.55 o 
   5  -3   9      778.46      848.98     34.40 o 
   6  -3   9     1068.98     1069.88     41.10 o 
   7  -3   9      847.51      956.19     41.54 o 
   8  -3   9      514.16      495.85     36.18 o 
  -9  -2   9        9.93       40.20     22.34 o 
  -8  -2   9       57.77       56.06     21.22 o 
  -7  -2   9      120.90      101.18     21.22 o 
  -6  -2   9      446.63      382.83     25.24 o 
  -5  -2   9      946.12      896.55     32.83 o 
  -4  -2   9     1276.26     1233.15     39.09 o 
  -3  -2   9     1258.34     1334.56     39.76 o 
  -2  -2   9     1326.82     1399.33     39.31 o 
  -1  -2   9      651.36      619.59     25.69 o 
   0  -2   9      151.70      248.97     24.90 o 
   1  -2   9      118.18      146.75     17.87 o 
   2  -2   9      436.80      475.30     24.35 o 
   3  -2   9      476.39      461.90     25.69 o 
   4  -2   9     1151.00     1226.67     41.10 o 
   5  -2   9     2020.69     2120.77     58.74 o 
   6  -2   9     1608.96     1572.88     52.94 o 
   7  -2   9      520.46      557.27     33.28 o 
   8  -2   9      116.43      128.65     26.80 o 
 -10  -1   9       12.03      -11.17     24.57 o 
  -9  -1   9       77.95       66.11     23.23 o 
  -8  -1   9      248.16      227.15     25.02 o 
  -7  -1   9      917.99      846.52     35.51 o 
  -6  -1   9     1639.29     1405.81     45.12 o 
  -5  -1   9     1433.37     1319.59     41.54 o 
  -4  -1   9      784.01      883.15     30.38 o 
  -3  -1   9      835.83      797.16     31.27 o 
  -2  -1   9      672.28      763.43     27.47 o 
  -1  -1   9       12.96       30.38     15.86 o 
   0  -1   9     1453.42     1524.80     29.14 o 
   1  -1   9     1850.14     2015.12     50.48 o 
   2  -1   9     1415.94     1370.74     40.87 o 
   3  -1   9     1859.07     1997.25     50.93 o 
   4  -1   9     1979.96     2121.22     55.17 o 
   5  -1   9     1855.66     1892.50     54.05 o 
   6  -1   9      727.81      683.47     34.62 o 
   7  -1   9       37.72       35.96     23.45 o 
   8  -1   9        5.25       11.17     25.24 o 
 -10   0   9       39.78       67.68     24.79 o 
  -9   0   9      109.43      117.49     24.12 o 
  -8   0   9      467.19      423.04     29.71 o 
  -7   0   9      919.32      915.98     34.62 o 
  -6   0   9      774.49      832.67     31.49 o 
  -5   0   9      367.23      423.48     24.35 o 
  -4   0   9      164.85      233.18     19.43 o 
  -3   0   9      118.11      146.30     18.54 o 
  -2   0   9       48.09       41.32     16.75 o 
  -1   0   9     1285.59     1353.09     38.86 o 
   0   0   9     2803.49     3139.69     62.99 o 
   1   0   9     2385.97     2472.56     60.31 o 
   2   0   9     2625.85     2974.66     66.34 o 
   3   0   9     1831.50     1858.33     50.26 o 
   4   0   9      814.93      813.91     32.83 o 
   5   0   9      289.14      280.98     26.13 o 
   6   0   9       26.44       20.55     22.11 o 
   7   0   9       48.82       35.96     24.35 o 
   8   0   9      233.88      268.47     30.60 o 
 -10   1   9       78.44       12.95     27.03 o 
  -9   1   9      195.16      227.15     25.24 o 
  -8   1   9      330.47      336.60     26.36 o 
  -7   1   9      125.83      189.63     20.55 o 
  -6   1   9       13.63       34.62     18.09 o 
  -5   1   9       25.34       39.31     17.87 o 
  -4   1   9      394.23      385.51     23.68 o 
  -3   1   9     1008.39      924.47     32.83 o 
  -2   1   9     1437.30     1417.87     41.32 o 
  -1   1   9     1995.37     1942.76     49.81 o 
   0   1   9     2056.57     2128.73     37.19 o 
   1   1   9     2251.50     2402.42     57.18 o 
   2   1   9     1319.77     1450.70     40.43 o 
   3   1   9      215.87      231.17     21.89 o 
   4   1   9       30.60       10.72     20.33 o 
   5   1   9      115.54      120.17     22.78 o 
   6   1   9      121.22      134.01     24.57 o 
   7   1   9      409.40      390.87     31.49 o 
 -10   2   9      148.17      152.33     28.81 o 
  -9   2   9       90.78      132.00     23.68 o 
  -8   2   9        4.42       23.45     20.33 o 
  -7   2   9       18.22      -14.07     19.43 o 
  -6   2   9      146.25      109.22     20.55 o 
  -5   2   9      738.17      735.29     30.60 o 
  -4   2   9     2087.88     2148.91     54.50 o 
  -3   2   9     3090.33     3166.30     74.15 o 
  -2   2   9     1910.09     1979.61     51.82 o 
  -1   2   9     1018.36     1058.49     35.29 o 
   0   2   9     1268.57     1351.55     41.32 o 
   1   2   9      657.80      702.68     28.59 o 
   2   2   9        9.83       19.88     18.32 o 
   3   2   9      362.99      382.39     26.36 o 
   4   2   9      900.00      857.91     36.41 o 
   5   2   9      678.93      696.87     33.50 o 
   6   2   9      620.80      632.32     33.95 o 
   7   2   9      720.17      697.54     38.86 o 
 -10   3   9       40.16      118.83     26.58 o 
  -9   3   9        3.24      -24.12     24.12 o 
  -8   3   9       67.25       62.76     22.34 o 
  -7   3   9      123.94      109.89     22.11 o 
  -6   3   9      556.80      566.88     28.59 o 
  -5   3   9     1675.07     1724.31     49.81 o 
  -4   3   9     2367.65     2474.34     66.34 o 
  -3   3   9     1680.56     1770.10     48.92 o 
  -2   3   9      584.04      607.53     27.70 o 
  -1   3   9      237.99      289.02     21.44 o 
   0   3   9       46.97       67.06     12.71 o 
   1   3   9       83.12       81.08     19.43 o 
   2   3   9      607.29      647.51     29.04 o 
   3   3   9     1202.58     1180.44     40.20 o 
   4   3   9     1306.99     1222.88     44.00 o 
   5   3   9     1130.87      980.76     41.10 o 
   6   3   9      673.93      604.85     35.51 o 
  -9   4   9      111.35       93.59     26.80 o 
  -8   4   9      169.72      176.67     25.69 o 
  -7   4   9      323.69      325.65     26.13 o 
  -6   4   9      556.64      508.58     28.59 o 
  -5   4   9      764.39      794.70     33.73 o 
  -4   4   9      673.59      793.36     31.72 o 
  -3   4   9      213.03      183.60     22.11 o 
  -2   4   9       19.06       45.79     18.09 o 
  -1   4   9      151.71      145.63     21.22 o 
   0   4   9      903.61      956.89     24.62 o 
   1   4   9     1029.20     1060.94     37.30 o 
   2   4   9      901.57      835.58     36.41 o 
   3   4   9     1055.17     1047.10     41.10 o 
   4   4   9     1202.22     1127.28     45.12 o 
   5   4   9      623.27      643.94     35.07 o 
   6   4   9       87.10       88.00     26.36 o 
  -9   5   9      270.64      286.34     33.06 o 
  -8   5   9      427.57      476.42     32.83 o 
  -7   5   9      375.26      400.25     28.81 o 
  -6   5   9      132.53      146.52     22.11 o 
  -5   5   9       28.19        7.59     20.55 o 
  -4   5   9        0.27       -6.48     20.10 o 
  -3   5   9       47.69       62.09     20.77 o 
  -2   5   9      501.51      447.38     29.04 o 
  -1   5   9     1589.98     1502.30     47.80 o 
   0   5   9     1736.84     1779.38     35.92 o 
   1   5   9      961.89      969.59     36.63 o 
   2   5   9      564.68      552.14     31.27 o 
   3   5   9      599.23      596.36     33.50 o 
   4   5   9      321.70      327.89     28.81 o 
   5   5   9       13.40       42.21     25.24 o 
  -8   6   9      255.99      361.39     32.39 o 
  -7   6   9       76.01      103.41     24.35 o 
  -6   6   9        4.07      -13.62     21.89 o 
  -5   6   9       68.07       73.93     22.78 o 
  -4   6   9      184.45      159.25     24.79 o 
  -3   6   9      602.49      599.04     32.83 o 
  -2   6   9     1333.46     1282.74     43.78 o 
  -1   6   9     1447.63     1320.71     48.47 o 
   0   6   9     1024.63      996.51     61.53 o 
   1   6   9      491.45      496.52     29.04 o 
   2   6   9      143.77      135.58     25.02 o 
   3   6   9       12.08      -24.12     24.35 o 
   4   6   9       17.17       -8.26     26.13 o 
  -7   7   9       22.99       -6.92     25.02 o 
  -6   7   9      173.72      197.67     27.25 o 
  -5   7   9      359.71      352.23     30.60 o 
  -4   7   9      492.63      519.75     33.28 o 
  -3   7   9      706.09      672.08     37.30 o 
  -2   7   9      646.76      617.58     34.17 o 
  -1   7   9      441.91      402.27     32.39 o 
   0   7   9      293.53      289.36     22.56 o 
   1   7   9       41.32       40.87     24.79 o 
   2   7   9       65.93       92.47     26.80 o 
   3   7   9      215.20      278.75     29.04 o 
  -6   8   9      314.09      225.14     34.17 o 
  -5   8   9      494.95      470.61     38.42 o 
  -4   8   9      423.26      399.36     35.74 o 
  -3   8   9      197.89      229.61     29.26 o 
  -2   8   9       67.60       65.22     25.91 o 
  -1   8   9       23.08        6.92     25.69 o 
   0   8   9        1.50        3.32     18.40 o 
   1   8   9      130.38      168.19     28.14 o 
  -3  -9  10      275.72      291.70     29.26 o 
  -2  -9  10      342.50      311.36     29.48 o 
  -1  -9  10      258.55      261.33     26.80 o 
   0  -9  10      229.71      245.17     26.13 o 
   1  -9  10      255.69      193.65     26.80 o 
   2  -9  10      156.33      149.65     25.46 o 
   3  -9  10        4.68      -12.06     22.78 o 
  -5  -8  10       78.92       83.09     25.02 o 
  -4  -8  10      258.86      222.69     28.81 o 
  -3  -8  10      348.59      294.61     27.92 o 
  -2  -8  10      375.44      333.25     27.92 o 
  -1  -8  10      399.17      313.59     28.14 o 
   0  -8  10      232.23      251.49     17.21 o 
   1  -8  10       35.94       45.12     20.33 o 
   2  -8  10        5.24       43.78     20.33 o 
   3  -8  10       73.07       93.81     22.56 o 
   4  -8  10      249.14      312.92     27.03 o 
   5  -8  10      508.33      480.66     32.61 o 
  -6  -7  10      114.82      102.07     25.91 o 
  -5  -7  10      163.63      187.40     24.79 o 
  -4  -7  10      124.99      142.28     23.23 o 
  -3  -7  10      135.46      133.12     22.11 o 
  -2  -7  10      225.60      154.56     23.01 o 
  -1  -7  10      111.49      153.22     20.77 o 
   0  -7  10       24.16        0.22     13.58 o 
   1  -7  10      229.48      221.35     23.68 o 
   2  -7  10      184.65      174.66     22.11 o 
   3  -7  10      223.91      192.09     23.23 o 
   4  -7  10      565.01      506.13     32.39 o 
   5  -7  10      729.42      826.87     38.42 o 
   6  -7  10      452.15      495.85     34.17 o 
  -7  -6  10      234.69      238.54     27.70 o 
  -6  -6  10      269.56      226.71     27.03 o 
  -5  -6  10       95.84       97.38     21.67 o 
  -4  -6  10       17.28       39.76     19.66 o 
  -3  -6  10       14.00        4.02     18.09 o 
  -2  -6  10        6.39        9.38     18.32 o 
  -1  -6  10      323.38      271.38     24.12 o 
   0  -6  10      856.10      885.48     37.41 o 
   1  -6  10      925.37      906.83     35.74 o 
   2  -6  10      686.18      599.94     31.94 o 
   3  -6  10      601.42      584.08     29.93 o 
   4  -6  10      474.13      502.11     28.81 o 
   5  -6  10      202.16      238.32     27.03 o 
   6  -6  10       37.31       16.98     24.12 o 
  -8  -5  10      204.91      137.36     28.59 o 
  -7  -5  10      235.05      258.20     27.03 o 
  -6  -5  10      117.17      117.71     22.78 o 
  -5  -5  10       17.96       19.66     19.21 o 
  -4  -5  10        0.29        7.37     18.54 o 
  -3  -5  10       81.56       79.51     18.76 o 
  -2  -5  10      551.46      488.93     26.58 o 
  -1  -5  10     1101.07     1079.26     38.64 o 
   0  -5  10     1393.56     1413.49     59.52 o 
   1  -5  10     1756.13     1716.27     51.60 o 
   2  -5  10     1385.17     1446.90     42.66 o 
   3  -5  10      443.29      385.51     27.25 o 
   4  -5  10       21.06       12.95     20.10 o 
   5  -5  10       14.17       22.34     21.44 o 
   6  -5  10       50.35       59.19     24.12 o 
   7  -5  10      185.12      236.09     28.14 o 
  -8  -4  10       38.60       51.60     23.45 o 
  -7  -4  10        6.94       24.12     20.77 o 
  -6  -4  10        1.45       37.97     19.21 o 
  -5  -4  10       18.74       25.46     19.66 o 
  -4  -4  10      267.20      231.84     23.68 o 
  -3  -4  10      873.35      816.81     31.27 o 
  -2  -4  10      773.30      814.36     32.61 o 
  -1  -4  10      535.11      544.10     25.69 o 
   0  -4  10     1048.73     1088.77     25.50 o 
   1  -4  10     1161.42     1211.26     39.31 o 
   2  -4  10      458.67      437.11     26.58 o 
   3  -4  10        0.07        4.24     18.54 o 
   4  -4  10      241.77      229.39     23.68 o 
   5  -4  10      302.87      283.89     27.92 o 
   6  -4  10      320.60      422.81     28.37 o 
   7  -4  10      546.00      583.41     35.51 o 
  -9  -3  10        4.39      -24.79     24.79 o 
  -8  -3  10       43.38        4.69     23.45 o 
  -7  -3  10       89.49       62.09     21.44 o 
  -6  -3  10      170.37      170.20     22.78 o 
  -5  -3  10      621.30      551.47     30.60 o 
  -4  -3  10     1412.91     1383.69     43.55 o 
  -3  -3  10     1038.72     1071.44     36.41 o 
  -2  -3  10      288.36      285.00     21.22 o 
  -1  -3  10      204.66      234.97     20.10 o 
   0  -3  10      156.51      147.10     13.50 o 
   1  -3  10        4.11       21.67     17.20 o 
   2  -3  10      158.38      182.93     19.66 o 
   3  -3  10      672.73      670.96     30.15 o 
   4  -3  10      994.04      979.64     38.42 o 
   5  -3  10      916.70      932.96     38.64 o 
   6  -3  10      623.48      710.94     34.84 o 
   7  -3  10      376.48      356.03     31.94 o 
  -9  -2  10       69.11       74.82     23.68 o 
  -8  -2  10      128.57      133.57     23.68 o 
  -7  -2  10      296.61      238.77     24.79 o 
  -6  -2  10      776.21      667.39     33.28 o 
  -5  -2  10     1328.51     1250.35     43.33 o 
  -4  -2  10     1044.04     1006.00     38.19 o 
  -3  -2  10      440.06      479.32     25.24 o 
  -2  -2  10      124.57      193.43     18.76 o 
  -1  -2  10       15.27       19.88     16.08 o 
   0  -2  10      462.18      477.63     17.60 o 
   1  -2  10      985.49      995.72     33.28 o 
   2  -2  10     1408.89     1457.85     43.55 o 
   3  -2  10     1370.59     1403.13     43.78 o 
   4  -2  10     1752.20     1933.82     54.50 o 
   5  -2  10     1423.06     1474.15     50.70 o 
   6  -2  10      321.17      383.28     30.38 o 
   7  -2  10       16.69      -25.46     25.46 o 
  -9  -1  10       82.27       79.74     24.35 o 
  -8  -1  10      176.68      131.33     25.69 o 
  -7  -1  10      332.12      334.14     25.69 o 
  -6  -1  10      485.49      515.28     27.03 o 
  -5  -1  10      273.49      288.13     22.56 o 
  -4  -1  10      162.76      173.77     20.55 o 
  -3  -1  10      165.91      274.06     21.22 o 
  -2  -1  10       54.62       68.12     17.42 o 
  -1  -1  10     1207.00     1170.61     37.30 o 
   0  -1  10     1693.47     1793.11     33.64 o 
   1  -1  10     1746.38     1867.26     46.46 o 
   2  -1  10     1261.55     1233.82     38.42 o 
   3  -1  10     1255.83     1333.44     40.87 o 
   4  -1  10     1449.45     1526.64     48.92 o 
   5  -1  10      497.59      497.64     31.72 o 
   6  -1  10        1.06       -3.13     23.23 o 
   7  -1  10      103.33      149.20     25.91 o 
  -9   0  10      141.62      102.97     27.03 o 
  -8   0  10      216.83      165.73     25.46 o 
  -7   0  10       83.75      119.27     21.89 o 
  -6   0  10        8.02       24.79     17.87 o 
  -5   0  10       83.23       71.92     18.54 o 
  -4   0  10       86.00       71.25     18.99 o 
  -3   0  10      337.43      336.15     22.78 o 
  -2   0  10     1335.00     1258.39     40.43 o 
  -1   0  10     1991.66     2007.75     52.71 o 
   0   0  10     1696.12     1844.85     34.82 o 
   1   0  10      830.63      882.70     32.16 o 
   2   0  10      503.23      488.70     27.25 o 
   3   0  10      308.88      371.00     25.02 o 
   4   0  10       38.96       37.75     21.22 o 
   5   0  10       26.22       33.50     22.56 o 
   6   0  10      211.07      169.30     27.92 o 
   7   0  10      395.45      459.00     33.50 o 
  -9   1  10      142.25      146.97     26.80 o 
  -8   1  10       67.16       42.88     23.01 o 
  -7   1  10        8.91      -10.72     19.88 o 
  -6   1  10      234.62      184.27     22.78 o 
  -5   1  10      473.42      419.24     27.03 o 
  -4   1  10      984.25     1048.88     35.74 o 
  -3   1  10     1811.21     1889.37     49.36 o 
  -2   1  10     1823.43     1788.19     48.25 o 
  -1   1  10     1569.57     1640.11     47.80 o 
   0   1  10      847.97      808.78     22.58 o 
   1   1  10      222.78      225.81     22.56 o 
   2   1  10        0.44        9.38     18.99 o 
   3   1  10      350.78      406.06     26.13 o 
   4   1  10      523.45      609.09     30.82 o 
   5   1  10      381.73      423.71     29.48 o 
   6   1  10      544.91      543.87     35.74 o 
  -9   2  10        4.97       -3.57     23.68 o 
  -8   2  10       13.91       -8.49     21.89 o 
  -7   2  10      117.46       56.06     22.11 o 
  -6   2  10      352.68      339.50     25.91 o 
  -5   2  10      913.14      817.26     37.30 o 
  -4   2  10     1408.71     1404.91     43.78 o 
  -3   2  10      983.44     1058.26     35.96 o 
  -2   2  10      624.80      655.10     30.82 o 
  -1   2  10      373.76      367.42     24.12 o 
   0   2  10      131.47      173.51     40.32 o 
   1   2  10       19.01       21.00     18.99 o 
   2   2  10      848.35      921.79     35.51 o 
   3   2  10     1350.91     1365.38     46.46 o 
   4   2  10      828.13      790.68     39.09 o 
   5   2  10      631.70      685.48     37.08 o 
   6   2  10      647.47      608.87     37.30 o 
  -9   3  10      102.39      106.76     26.13 o 
  -8   3  10      115.20       55.84     24.79 o 
  -7   3  10      176.29      171.76     23.90 o 
  -6   3  10      514.25      488.26     30.38 o 
  -5   3  10      816.68      838.48     35.51 o 
  -4   3  10      397.87      479.10     27.47 o 
  -3   3  10       61.98       74.15     19.88 o 
  -2   3  10        0.70       14.74     18.76 o 
  -1   3  10       43.83       37.97     19.21 o 
   0   3  10      184.67      193.68     27.92 o 
   1   3  10      818.79      844.29     33.50 o 
   2   3  10     1333.31     1383.69     45.79 o 
   3   3  10     1055.18     1083.95     40.65 o 
   4   3  10      678.61      589.88     34.84 o 
   5   3  10      402.86      380.60     31.72 o 
  -8   4  10      252.07      253.29     29.71 o 
  -7   4  10      260.82      251.05     26.36 o 
  -6   4  10      304.63      358.49     26.36 o 
  -5   4  10      110.05      111.01     23.45 o 
  -4   4  10        5.39       16.53     19.88 o 
  -3   4  10      130.22       46.23     21.89 o 
  -2   4  10      459.13      394.00     27.47 o 
  -1   4  10      957.25      918.89     36.63 o 
   0   4  10     1205.48     1160.27     30.93 o 
   1   4  10      911.90      894.10     37.75 o 
   2   4  10      723.54      687.71     34.17 o 
   3   4  10      599.46      625.84     33.73 o 
   4   4  10      225.12      239.88     27.03 o 
   5   4  10        3.63       23.45     25.69 o 
  -8   5  10      188.35      203.48     30.38 o 
  -7   5  10       91.05      133.79     24.79 o 
  -6   5  10        3.92       -7.15     22.56 o 
  -5   5  10       13.78      -22.11     22.11 o 
  -4   5  10      129.14      112.80     22.78 o 
  -3   5  10      571.28      507.47     30.82 o 
  -2   5  10     1186.20     1084.17     42.66 o 
  -1   5  10     1470.75     1353.09     47.80 o 
   0   5  10      840.86      801.38     45.79 o 
   1   5  10      302.31      245.25     27.25 o 
   2   5  10      227.47      159.70     26.36 o 
   3   5  10       97.18       83.31     25.46 o 
   4   5  10       12.99      -26.36     26.36 o 
  -7   6  10       45.26       76.39     24.35 o 
  -6   6  10      137.21      103.41     25.46 o 
  -5   6  10      157.79      121.28     25.91 o 
  -4   6  10      318.45      233.41     28.81 o 
  -3   6  10      679.20      626.52     36.41 o 
  -2   6  10      802.27      764.33     36.85 o 
  -1   6  10      502.67      482.45     31.94 o 
   0   6  10      142.01      152.20     18.54 o 
   1   6  10       10.88       32.83     24.35 o 
   2   6  10        6.02       31.27     25.69 o 
   3   6  10       81.83       33.06     27.92 o 
  -6   7  10      308.02      269.81     32.39 o 
  -5   7  10      337.98      317.39     32.39 o 
  -4   7  10      337.09      335.48     33.28 o 
  -3   7  10      256.22      243.24     30.38 o 
  -2   7  10      127.34       96.49     27.25 o 
  -1   7  10       23.07       10.50     25.91 o 
   0   7  10       10.96       30.77     18.32 o 
   1   7  10      158.30      190.75     28.59 o 
  -1  -9  11       87.21       71.70     24.57 o 
   0  -9  11      108.29      104.76     17.45 o 
   1  -9  11       89.55       56.29     24.57 o 
  -4  -8  11      137.94      105.65     27.03 o 
  -3  -8  11       73.14       56.29     23.68 o 
  -2  -8  11       32.30       44.45     22.11 o 
  -1  -8  11       13.28       13.40     21.44 o 
   0  -8  11        0.65      -15.16     15.16 o 
   1  -8  11       54.14       35.29     22.78 o 
   2  -8  11      135.78      139.37     24.57 o 
   3  -8  11      230.96      161.93     27.25 o 
  -5  -7  11       91.65       73.93     24.79 o 
  -4  -7  11       35.14        5.81     22.34 o 
  -3  -7  11       11.64      -11.17     20.77 o 
  -2  -7  11        3.19       32.39     20.33 o 
  -1  -7  11      143.34      119.94     22.34 o 
   0  -7  11      456.43      389.60     21.56 o 
   1  -7  11      464.44      491.16     29.71 o 
   2  -7  11      332.23      323.64     26.80 o 
   3  -7  11      405.70      420.58     29.93 o 
   4  -7  11      470.52      488.93     32.16 o 
  -6  -6  11       51.72       30.82     23.90 o 
  -5  -6  11        7.23       22.34     21.67 o 
  -4  -6  11        2.57       13.18     20.55 o 
  -3  -6  11        7.20       27.92     19.88 o 
  -2  -6  11      230.58      236.09     23.23 o 
  -1  -6  11      759.29      750.25     34.17 o 
   0  -6  11      862.80      855.44     29.15 o 
   1  -6  11      569.10      586.53     31.05 o 
   2  -6  11      454.09      516.18     29.71 o 
   3  -6  11      363.14      364.52     27.70 o 
   4  -6  11      158.98      215.76     25.02 o 
   5  -6  11        6.33        5.36     23.90 o 
  -7  -5  11        3.24       34.84     23.01 o 
  -6  -5  11       13.84       31.05     21.67 o 
  -5  -5  11       44.82       68.35     21.00 o 
  -4  -5  11       72.76       94.93     20.77 o 
  -3  -5  11      238.71      227.82     24.12 o 
  -2  -5  11      535.76      515.51     29.26 o 
  -1  -5  11      634.06      604.18     31.05 o 
   0  -5  11      477.32      492.64     19.74 o 
   1  -5  11      359.63      369.65     26.13 o 
   2  -5  11      139.04      178.46     21.67 o 
   3  -5  11        0.49        7.15     20.10 o 
   4  -5  11       64.12       78.62     22.56 o 
   5  -5  11      100.30      113.02     24.79 o 
  -7  -4  11       66.14       32.61     23.68 o 
  -6  -4  11      140.82      131.33     22.78 o 
  -5  -4  11      334.80      254.85     26.13 o 
  -4  -4  11      618.22      587.20     31.27 o 
  -3  -4  11      547.21      516.18     27.92 o 
  -2  -4  11      315.89      324.76     23.90 o 
  -1  -4  11      206.59      225.14     22.56 o 
   0  -4  11      114.23      110.84     14.37 o 
   1  -4  11        3.30       14.96     18.54 o 
   2  -4  11      208.83      199.90     21.89 o 
   3  -4  11      657.87      608.87     31.49 o 
   4  -4  11      586.35      616.69     31.94 o 
   5  -4  11      366.89      389.09     30.38 o 
   6  -4  11      433.75      503.22     32.83 o 
  -8  -3  11       69.73       60.31     24.12 o 
  -7  -3  11      114.79       93.59     23.45 o 
  -6  -3  11      348.83      323.64     27.03 o 
  -5  -3  11      758.42      760.75     33.95 o 
  -4  -3  11      722.91      774.60     32.83 o 
  -3  -3  11      191.45      233.41     21.89 o 
  -2  -3  11       15.80        0.22     17.65 o 
  -1  -3  11        5.42       29.04     16.98 o 
   0  -3  11       25.19       45.48     15.19 o 
   1  -3  11      531.35      533.15     29.04 o 
   2  -3  11     1121.36     1171.95     39.76 o 
   3  -3  11     1275.02     1259.06     44.22 o 
   4  -3  11      985.98     1099.58     39.53 o 
   5  -3  11      524.89      536.95     33.06 o 
   6  -3  11      295.12      314.26     30.60 o 
  -8  -2  11       56.36       55.84     24.35 o 
  -7  -2  11      146.81       89.12     24.79 o 
  -6  -2  11      329.32      282.77     26.13 o 
  -5  -2  11      338.14      386.41     26.13 o 
  -4  -2  11      105.17      104.08     21.89 o 
  -3  -2  11        0.84       44.45     17.65 o 
  -2  -2  11       90.55       82.20     19.43 o 
  -1  -2  11      272.33      273.39     21.67 o 
   0  -2  11      778.13      808.32     59.75 o 
   1  -2  11     1093.31     1125.27     39.31 o 
   2  -2  11      988.33     1010.02     36.85 o 
   3  -2  11      985.36      992.60     38.64 o 
   4  -2  11      716.91      839.82     35.51 o 
   5  -2  11      165.09      189.85     26.13 o 
   6  -2  11        0.28       12.28     24.57 o 
  -8  -1  11       96.77      101.85     24.12 o 
  -7  -1  11       73.99       34.17     22.34 o 
  -6  -1  11        5.33       29.26     19.66 o 
  -5  -1  11        9.06       16.31     18.99 o 
  -4  -1  11       53.98      -14.29     19.88 o 
  -3  -1  11      255.83      241.23     23.45 o 
  -2  -1  11      821.83      790.46     33.28 o 
  -1  -1  11     1431.95     1348.40     41.10 o 
   0  -1  11     1015.10     1063.48     26.69 o 
   1  -1  11      466.82      440.68     26.58 o 
   2  -1  11      379.30      416.78     26.13 o 
   3  -1  11      341.59      362.51     26.58 o 
   4  -1  11       72.66       79.96     23.01 o 
   5  -1  11       83.66       68.57     25.24 o 
   6  -1  11      315.61      360.94     30.82 o 
  -8   0  11       57.54       96.71     23.68 o 
  -7   0  11        4.83       32.83     20.33 o 
  -6   0  11      102.68       82.42     21.22 o 
  -5   0  11      218.34      166.62     23.23 o 
  -4   0  11      406.71      350.67     25.24 o 
  -3   0  11      994.90      966.02     37.30 o 
  -2   0  11     1870.00     1920.20     54.50 o 
  -1   0  11     1280.41     1263.97     41.32 o 
   0   0  11      333.77      368.22     18.00 o 
   1   0  11       76.00       99.39     19.43 o 
   2   0  11        9.16       51.37     19.66 o 
   3   0  11       17.45       64.10     20.77 o 
   4   0  11      247.59      217.55     26.58 o 
   5   0  11      561.16      584.75     36.18 o 
   6   0  11      571.99      585.86     38.64 o 
  -8   1  11       13.75       33.95     22.56 o 
  -7   1  11      142.92      134.24     23.01 o 
  -6   1  11      249.32      232.74     24.57 o 
  -5   1  11      363.54      389.76     26.80 o 
  -4   1  11      612.79      582.51     30.38 o 
  -3   1  11      936.78      987.24     38.19 o 
  -2   1  11      737.31      761.87     32.39 o 
  -1   1  11      290.78      354.02     24.79 o 
   0   1  11       39.19       42.88     16.53 o 
   1   1  11       78.89       85.55     21.00 o 
   2   1  11      411.51      494.73     28.59 o 
   3   1  11      617.68      644.16     33.73 o 
   4   1  11      575.91      632.10     33.73 o 
   5   1  11      541.62      616.91     36.63 o 
  -8   2  11      144.36      143.62     26.13 o 
  -7   2  11      245.80      228.49     26.58 o 
  -6   2  11      405.86      438.23     28.59 o 
  -5   2  11      408.03      425.49     28.59 o 
  -4   2  11      304.98      368.31     25.46 o 
  -3   2  11      100.86      104.98     21.44 o 
  -2   2  11        2.03        7.59     19.43 o 
  -1   2  11        2.98       10.27     19.43 o 
   0   2  11      164.02      159.24     26.47 o 
   1   2  11      895.43      972.05     36.63 o 
   2   2  11     1247.22     1330.09     46.23 o 
   3   2  11      680.99      771.92     35.29 o 
   4   2  11      365.99      414.55     30.82 o 
   5   2  11      317.27      373.68     32.83 o 
  -8   3  11      180.31      192.09     27.92 o 
  -7   3  11      253.98      281.88     27.70 o 
  -6   3  11      293.89      358.04     28.37 o 
  -5   3  11      113.27      118.83     23.68 o 
  -4   3  11        3.50       39.31     20.77 o 
  -3   3  11      126.84       91.35     21.22 o 
  -2   3  11      199.05      181.14     23.23 o 
  -1   3  11      392.57      366.75     27.47 o 
   0   3  11      847.53      812.41     25.51 o 
   1   3  11     1273.93     1272.69     44.89 o 
   2   3  11      894.16      915.31     39.53 o 
   3   3  11      322.94      345.31     28.14 o 
   4   3  11      113.46      129.32     26.80 o 
  -7   4  11      111.87      107.43     25.46 o 
  -6   4  11       33.74       58.97     23.45 o 
  -5   4  11       24.03      -13.85     22.56 o 
  -4   4  11      247.44      253.73     25.46 o 
  -3   4  11      428.91      411.42     28.59 o 
  -2   4  11      655.47      584.97     34.62 o 
  -1   4  11      840.41      850.09     38.64 o 
   0   4  11      699.06      650.50     24.31 o 
   1   4  11      491.01      439.57     31.94 o 
   2   4  11      269.21      282.99     28.81 o 
   3   4  11       43.25       44.67     25.69 o 
  -7   5  11       15.95       10.27     24.57 o 
  -6   5  11       67.78       77.95     24.57 o 
  -5   5  11      181.10      141.61     26.58 o 
  -4   5  11      354.59      299.07     30.15 o 
  -3   5  11      576.18      567.77     34.40 o 
  -2   5  11      681.49      748.91     36.41 o 
  -1   5  11      365.02      356.48     29.26 o 
   0   5  11       87.78       86.75     17.53 o 
   1   5  11       28.54       44.89     25.02 o 
   2   5  11        2.66       41.77     25.46 o 
  -5   6  11      245.28      224.47     31.05 o 
  -4   6  11      341.95      298.18     31.72 o 
  -3   6  11      368.23      359.60     31.72 o 
  -2   6  11      146.36      158.81     26.36 o 
  -1   6  11        3.34       14.74     25.46 o 
   0   6  11       27.94       45.78     18.40 o 
   1   6  11       76.83      125.97     27.25 o 
  -1  -8  12       40.59       55.62     23.45 o 
   0  -8  12      125.17      126.01     20.77 o 
  -3  -7  12        6.85       20.33     22.56 o 
  -2  -7  12       91.16       72.81     25.02 o 
  -1  -7  12      301.59      314.49     29.04 o 
   0  -7  12      387.21      415.82     29.15 o 
   1  -7  12      306.67      315.16     29.04 o 
   2  -7  12      255.00      227.15     27.92 o 
  -5  -6  12       20.94       53.16     22.78 o 
  -4  -6  12       17.68       48.25     22.56 o 
  -3  -6  12       88.03       85.77     23.23 o 
  -2  -6  12      329.71      259.54     27.47 o 
  -1  -6  12      343.08      349.33     27.25 o 
   0  -6  12      164.12      165.28     17.06 o 
   1  -6  12       81.70       90.24     23.01 o 
   2  -6  12       65.26       78.17     23.01 o 
   3  -6  12       34.76       31.05     23.68 o 
   4  -6  12        3.46       -7.15     23.90 o 
  -6  -5  12      118.11      100.96     24.79 o 
  -5  -5  12      140.95      128.43     25.24 o 
  -4  -5  12      217.77      155.90     26.80 o 
  -3  -5  12      370.69      343.52     28.14 o 
  -2  -5  12      327.94      292.37     26.80 o 
  -1  -5  12      115.62      100.73     21.89 o 
   0  -5  12       10.21       36.63     14.06 o 
   1  -5  12       12.81       50.26     20.33 o 
   2  -5  12      101.55      111.45     23.01 o 
   3  -5  12      233.69      204.59     27.03 o 
   4  -5  12      256.67      254.85     27.25 o 
  -6  -4  12      157.19      134.46     26.13 o 
  -5  -4  12      293.79      291.03     27.92 o 
  -4  -4  12      377.13      428.62     28.37 o 
  -3  -4  12      223.32      222.24     24.35 o 
  -2  -4  12       87.04       88.45     21.44 o 
  -1  -4  12       21.50       41.10     19.88 o 
   0  -4  12       30.50       21.47     14.05 o 
   1  -4  12      322.41      298.18     26.13 o 
   2  -4  12      762.83      761.20     35.51 o 
   3  -4  12      739.44      808.77     36.18 o 
   4  -4  12      391.67      396.90     31.27 o 
   5  -4  12      323.89      355.14     32.39 o 
  -7  -3  12       67.91       59.41     24.79 o 
  -6  -3  12      148.61      127.09     25.02 o 
  -5  -3  12      199.25      216.66     25.69 o 
  -4  -3  12       46.58       85.99     21.67 o 
  -3  -3  12        2.24      -19.66     19.66 o 
  -2  -3  12        7.11       35.74     18.76 o 
  -1  -3  12       44.47       45.12     20.33 o 
   0  -3  12      278.72      281.67     47.57 o 
   1  -3  12      724.85      693.52     35.07 o 
   2  -3  12      869.06      924.47     37.08 o 
   3  -3  12      487.28      490.27     30.82 o 
   4  -3  12      205.50      240.33     26.80 o 
   5  -3  12      120.30      113.47     27.47 o 
  -7  -2  12       56.12       34.62     23.68 o 
  -6  -2  12       35.31       48.69     21.67 o 
  -5  -2  12        6.74        9.38     20.77 o 
  -4  -2  12      124.35      106.99     21.67 o 
  -3  -2  12      232.55      234.08     23.90 o 
  -2  -2  12      344.47      314.26     26.13 o 
  -1  -2  12      470.24      438.23     28.14 o 
   0  -2  12      607.99      628.97     25.24 o 
   1  -2  12      570.39      645.28     30.82 o 
   2  -2  12      293.41      277.19     26.80 o 
   3  -2  12      109.27      130.89     23.68 o 
   4  -2  12        4.36       45.12     23.45 o 
   5  -2  12       44.62       28.81     25.91 o 
  -7  -1  12        6.11       31.72     21.89 o 
  -6  -1  12       30.59       24.57     21.44 o 
  -5  -1  12      194.95      126.42     23.90 o 
  -4  -1  12      370.05      323.42     26.13 o 
  -3  -1  12      718.91      698.88     34.17 o 
  -2  -1  12     1048.07     1058.04     40.65 o 
  -1  -1  12      804.81      837.81     36.18 o 
   0  -1  12      335.30      362.69     20.33 o 
   1  -1  12       85.81       95.82     21.44 o 
   2  -1  12       35.61       54.05     21.89 o 
   3  -1  12        5.01       14.74     22.56 o 
   4  -1  12      262.26      286.57     29.04 o 
   5  -1  12      507.22      490.04     35.74 o 
  -7   0  12       66.35       31.94     23.23 o 
  -6   0  12      124.82       65.00     23.45 o 
  -5   0  12      167.72      169.97     24.35 o 
  -4   0  12      421.21      393.11     28.14 o 
  -3   0  12      768.31      740.43     34.62 o 
  -2   0  12      660.65      711.84     34.17 o 
  -1   0  12      217.91      266.91     25.24 o 
   0   0  12        1.13      -13.41     14.69 o 
   1   0  12        8.86       23.23     20.55 o 
   2   0  12       44.90       72.81     21.67 o 
   3   0  12      337.38      344.64     28.81 o 
   4   0  12      665.93      771.03     39.98 o 
  -7   1  12      213.86      136.25     27.03 o 
  -6   1  12      157.72      119.27     25.69 o 
  -5   1  12      180.94      215.54     24.57 o 
  -4   1  12      234.43      230.28     25.24 o 
  -3   1  12      126.29      151.21     23.90 o 
  -2   1  12       11.29      -14.29     20.55 o 
  -1   1  12       43.85       48.69     21.00 o 
   0   1  12      201.82      197.43     16.89 o 
   1   1  12      391.51      363.85     29.48 o 
   2   1  12      528.94      534.05     33.06 o 
   3   1  12      505.30      520.64     34.40 o 
   4   1  12      385.27      472.18     32.83 o 
  -7   2  12      183.18      189.63     27.92 o 
  -6   2  12      136.41      126.42     25.02 o 
  -5   2  12       71.33       96.94     23.45 o 
  -4   2  12        1.50       31.49     21.67 o 
  -3   2  12       47.09       44.67     21.22 o 
  -2   2  12      170.44      129.10     23.68 o 
  -1   2  12      352.45      385.29     27.03 o 
   0   2  12      806.23      795.70     26.45 o 
   1   2  12     1067.78     1208.58     42.21 o 
   2   2  12      549.97      577.15     33.95 o 
   3   2  12      191.89      195.66     27.92 o 
  -7   3  12       84.81      108.77     26.80 o 
  -6   3  12       24.84       35.51     24.35 o 
  -5   3  12       27.83       12.73     23.45 o 
  -4   3  12      160.18      108.33     24.12 o 
  -3   3  12      254.18      221.57     25.91 o 
  -2   3  12      346.34      330.57     28.37 o 
  -1   3  12      568.23      565.32     33.06 o 
   0   3  12      863.36      875.88     28.19 o 
   1   3  12      591.67      587.20     35.74 o 
   2   3  12      142.78      125.97     27.25 o 
   3   3  12       11.53       27.47     26.13 o 
  -6   4  12       53.99       61.65     26.36 o 
  -5   4  12      217.77      144.06     28.81 o 
  -4   4  12      308.82      305.10     30.38 o 
  -3   4  12      310.90      356.92     30.15 o 
  -2   4  12      322.29      384.84     29.48 o 
  -1   4  12      303.07      247.93     30.38 o 
   0   4  12      182.60      204.37     19.27 o 
   1   4  12       52.57       97.16     26.13 o 
   2   4  12        0.99      -26.13     26.13 o 
  -5   5  12      265.41      228.94     31.72 o 
  -4   5  12      301.34      241.67     32.16 o 
  -3   5  12      233.57      271.15     30.60 o 
  -2   5  12       84.88      103.19     26.58 o 
  -1   5  12        3.34       20.33     25.46 o 
   0   5  12        9.49       25.50     43.22 o 
  -3  -6  13      220.34      218.89     28.37 o 
  -2  -6  13      227.26      192.53     27.70 o 
  -1  -6  13       77.95       71.03     24.35 o 
   0  -6  13        3.92       25.03     16.03 o 
   1  -6  13        1.58        8.26     22.78 o 
  -4  -5  13      170.81      176.00     27.03 o 
  -3  -5  13      212.11      218.00     26.80 o 
  -2  -5  13       88.59       77.28     24.12 o 
  -1  -5  13        0.57       12.95     21.89 o 
   0  -5  13       23.66       21.33     15.79 o 
   1  -5  13       88.82       76.61     25.02 o 
   2  -5  13      205.78      205.49     27.92 o 
  -5  -4  13       51.70       92.25     23.68 o 
  -4  -4  13       33.87       57.18     23.90 o 
  -3  -4  13        3.52      -22.56     22.56 o 
  -2  -4  13        8.19       26.58     21.44 o 
  -1  -4  13       57.42       53.16     22.56 o 
   0  -4  13      192.15      171.41     17.84 o 
   1  -4  13      396.30      440.46     29.93 o 
   2  -4  13      381.40      368.31     30.60 o 
   3  -4  13      190.67      170.42     27.70 o 
  -6  -3  13       16.37       48.02     23.45 o 
  -5  -3  13        1.89       -0.45     22.78 o 
  -4  -3  13       62.69       41.10     23.68 o 
  -3  -3  13      140.45       72.37     23.68 o 
  -2  -3  13      164.92      161.93     23.68 o 
  -1  -3  13      287.68      305.78     27.03 o 
   0  -3  13      571.09      557.18     38.42 o 
   1  -3  13      533.20      576.26     33.06 o 
   2  -3  13      187.59      222.24     25.69 o 
   3  -3  13       24.39        8.49     23.68 o 
  -6  -2  13        7.79       -4.02     23.01 o 
  -5  -2  13      129.16       78.62     24.12 o 
  -4  -2  13      288.78      266.46     28.14 o 
  -3  -2  13      309.11      273.39     27.70 o 
  -2  -2  13      348.71      377.92     28.37 o 
  -1  -2  13      492.45      493.62     29.71 o 
   0  -2  13      433.40      485.58     52.49 o 
   1  -2  13      176.53      207.50     25.69 o 
   2  -2  13       12.58       17.65     23.01 o 
   3  -2  13       19.83       19.66     24.12 o 
  -6  -1  13       80.55       87.78     24.79 o 
  -5  -1  13      177.63       94.70     26.58 o 
  -4  -1  13      238.49      203.03     27.03 o 
  -3  -1  13      298.75      325.21     28.14 o 
  -2  -1  13      304.74      330.34     27.70 o 
  -1  -1  13      115.54       80.86     23.68 o 
   0  -1  13       13.91        4.72     16.64 o 
   1  -1  13        0.46        3.13     22.11 o 
   2  -1  13       44.55       41.77     23.68 o 
   3  -1  13      260.12      225.59     30.15 o 
  -6   0  13      108.67       49.59     25.24 o 
  -5   0  13      122.83      126.64     25.46 o 
  -4   0  13      139.77      195.44     25.24 o 
  -3   0  13      104.43      155.01     23.90 o 
  -2   0  13        1.44       30.38     21.44 o 
  -1   0  13       82.93       12.95     23.01 o 
   0   0  13      130.78       18.05     50.70 o 
   1   0  13      137.26       99.39     24.79 o 
   2   0  13      327.01      320.96     30.15 o 
   3   0  13      551.62      597.70     38.64 o 
  -6   1  13       69.87       86.66     26.36 o 
  -5   1  13       61.87       59.19     24.57 o 
  -4   1  13       27.94       61.42     23.23 o 
  -3   1  13       15.55       10.72     22.78 o 
  -2   1  13      184.32      152.33     24.79 o 
  -1   1  13      347.12      304.66     29.04 o 
   0   1  13      433.75      423.61     23.13 o 
   1   1  13      447.20      462.57     33.50 o 
   2   1  13      423.56      479.32     33.73 o 
  -5   2  13        1.83       16.98     24.12 o 
  -4   2  13       52.26       30.38     24.12 o 
  -3   2  13      167.78      109.44     25.91 o 
  -2   2  13      272.06      212.41     29.04 o 
  -1   2  13      444.17      405.39     33.73 o 
   0   2  13      535.69      534.13     25.03 o 
   1   2  13      311.56      372.78     31.72 o 
   2   2  13       88.43       67.01     27.03 o 
  -5   3  13      139.26       88.00     28.37 o 
  -4   3  13      201.64      105.87     28.37 o 
  -3   3  13      185.90      171.09     27.92 o 
  -2   3  13      234.35      253.51     29.26 o 
  -1   3  13      306.85      363.85     31.05 o 
   0   3  13      184.64      227.59     20.59 o 
  -3   4  13      114.15       91.80     28.37 o 
  -2   4  13       88.33       71.47     27.25 o 
  -2  -4  14      148.13      114.14     26.36 o 
  -1  -4  14      226.24      176.00     29.26 o 
   0  -4  14      270.05      268.36     21.71 o 
  -3  -3  14      145.62      158.58     26.58 o 
  -2  -3  14      196.51       99.39     28.59 o 
  -1  -3  14      313.61      304.43     30.38 o 
   0  -3  14      321.17      335.59     22.27 o 
  -4  -2  14       95.71       96.94     26.13 o 
  -3  -2  14       90.12       35.96     26.13 o 
  -2  -2  14      110.03      113.47     26.36 o 
  -1  -2  14      122.69      125.30     26.80 o 
   0  -2  14       43.90       98.90     17.31 o 
   1  -2  14        4.77      -24.35     24.35 o 
  -4  -1  14       50.37       39.09     25.24 o 
  -3  -1  14       24.27       35.29     24.12 o 
  -2  -1  14        1.12       10.50     23.45 o 
  -1  -1  14       17.67        7.82     23.90 o 
   0  -1  14       61.20       34.96     17.85 o 
   1  -1  14      123.43      110.78     27.03 o 
  -4   0  14       21.84       32.16     25.02 o 
  -3   0  14        6.08       48.47     23.90 o 
  -2   0  14      117.26      117.93     25.69 o 
  -1   0  14      215.31      150.99     29.04 o 
   0   0  14      192.27      172.96     20.04 o 
  -3   1  14      114.22      108.33     26.13 o 
  -2   1  14      226.05      193.87     29.26 o 
  -1   1  14      226.45      186.73     30.60 o 
                                                 
