# Supplementary material for: μ-Oxido-bis­[hydridotris(tri­methyl­phosphane-κP)iridium(III)](Ir—Ir) bis­(tetra­fluorido­borate) dihydrate
Source: Acta Crystallogr Sect E Struct Rep Online. 2014 Mar 8;70(Pt 4):m122–3. doi: 10.1107/S160053681400453X (PMC3998581; doi:10.1107/S160053681400453X)
Supplement: Supplementary file 3 [file e-70-0m122-Isup3.mol]

dimernocentabs
  --CCDC--021014    3D                              

 92 91  0  0  0  0  0  0  0  0999 V2000
    3.0130    3.1643    4.3271 Ir     0
    3.5532    2.0205    5.1897 H      0
    1.6935    4.7918    3.1565 P      0
    1.5894    1.4527    3.9847 P      0
    4.4702    2.5818    2.7034 P      0
    4.6544    4.5766    4.7175 O      0
    0.9166    4.3620    1.5678 C      0
    1.5849    4.0250    0.9661 H      0
    0.5109    5.1445    1.1881 H      0
    0.2458    3.6901    1.7103 H      0
    2.5668    6.3191    2.7036 C      0
    2.7765    6.8154    3.4979 H      0
    2.0077    6.8504    2.1325 H      0
    3.3789    6.0981    2.2402 H      0
    0.2485    5.4335    4.0702 C      0
   -0.3435    4.7079    4.2845 H      0
   -0.2154    6.0748    3.5262 H      0
    0.5439    5.8551    4.8807 H      0
    2.0148   -0.0761    4.8513 C      0
    2.8186   -0.4438    4.4760 H      0
    1.2983   -0.7090    4.7545 H      0
    2.1525    0.1112    5.7826 H      0
   -0.0762    1.7317    4.5913 C      0
   -0.0511    1.8765    5.5400 H      0
   -0.6197    0.9647    4.3987 H      0
   -0.4491    2.5040    4.1594 H      0
    1.3052    0.8210    2.3131 C      0
    0.7585    1.4412    1.8256 H      0
    0.8601   -0.0277    2.3631 H      0
    2.1472    0.7146    1.8637 H      0
    5.1208    0.9246    2.8179 C      0
    5.0206    0.6032    3.7166 H      0
    6.0510    0.9290    2.5807 H      0
    4.6395    0.3504    2.2173 H      0
    6.0450    3.4857    2.9299 C      0
    5.8599    4.4098    3.1127 H      0
    6.5715    3.4172    2.1303 H      0
    6.5303    3.1051    3.6654 H      0
    4.1672    2.9161    1.0042 C      0
    3.5085    2.3041    0.6691 H      0
    4.9819    2.8124    0.5070 H      0
    3.8469    3.8160    0.9074 H      0
    3.4118    4.9179    6.5528 Ir     0
    2.8716    6.0617    5.6902 H      0
    4.7313    3.2904    7.7234 P      0
    4.8353    6.6295    6.8951 P      0
    1.9546    5.5004    8.1764 P      0
    1.7704    3.5056    6.1623 O      0
    5.5082    3.7201    9.3121 C      0
    4.8399    4.0572    9.9137 H      0
    5.9139    2.9377    9.6918 H      0
    6.1790    4.3921    9.1695 H      0
    3.8579    1.7631    8.1762 C      0
    3.6483    1.2667    7.3820 H      0
    4.4171    1.2318    8.7474 H      0
    3.0459    1.9841    8.6397 H      0
    6.1763    2.6486    6.8097 C      0
    6.7683    3.3743    6.5954 H      0
    6.6402    2.0073    7.3537 H      0
    5.8809    2.2271    5.9991 H      0
    4.4100    8.1583    6.0285 C      0
    3.6062    8.5260    6.4039 H      0
    5.1264    8.7912    6.1254 H      0
    4.2723    7.9710    5.0972 H      0
    6.5010    6.3505    6.2886 C      0
    6.4759    6.2057    5.3398 H      0
    7.0445    7.1175    6.4811 H      0
    6.8739    5.5781    6.7205 H      0
    5.1196    7.2612    8.5668 C      0
    5.6663    6.6409    9.0542 H      0
    5.5647    8.1099    8.5167 H      0
    4.2776    7.3676    9.0161 H      0
    1.3040    7.1576    8.0620 C      0
    1.4041    7.4790    7.1633 H      0
    0.3738    7.1532    8.2991 H      0
    1.7853    7.7318    8.6625 H      0
    0.3798    4.5965    7.9499 C      0
    0.5649    3.6724    7.7671 H      0
   -0.1467    4.6650    8.7496 H      0
   -0.1055    4.9771    7.2144 H      0
    2.2576    5.1661    9.8756 C      0
    2.9163    5.7781   10.2107 H      0
    1.4428    5.2698   10.3728 H      0
    2.5779    4.2662    9.9725 H      0
    0.1734   -0.4773    9.7179 F      0
   -0.2989    0.0241    7.7377 F      0
    0.7523    1.4071    8.8856 F      0
   -1.3005    0.9600    9.1880 F      0
   -0.1008    0.5160    8.8682 B      0
    7.5201    1.6823    0.1730 O      0
    7.5478    0.8326    0.1817 H      0
    8.1426    1.9814   -0.3210 H      0
  1  2  1
  1  3  1
  1  4  1
  1  5  1
  1  6  1
  1 43  1
  1 48  1
  3  7  1
  3 11  1
  3 15  1
  4 19  1
  4 23  1
  4 27  1
  5 31  1
  5 35  1
  5 39  1
  6 43  1
  7  8  1
  7  9  1
  7 10  1
 11 12  1
 11 13  1
 11 14  1
 15 16  1
 15 17  1
 15 18  1
 19 20  1
 19 21  1
 19 22  1
 23 24  1
 23 25  1
 23 26  1
 27 28  1
 27 29  1
 27 30  1
 31 32  1
 31 33  1
 31 34  1
 35 36  1
 35 37  1
 35 38  1
 39 40  1
 39 41  1
 39 42  1
 43 44  1
 43 45  1
 43 46  1
 43 47  1
 43 48  1
 45 49  1
 45 53  1
 45 57  1
 46 61  1
 46 65  1
 46 69  1
 47 73  1
 47 77  1
 47 81  1
 49 50  1
 49 51  1
 49 52  1
 53 54  1
 53 55  1
 53 56  1
 57 58  1
 57 59  1
 57 60  1
 61 62  1
 61 63  1
 61 64  1
 65 66  1
 65 67  1
 65 68  1
 69 70  1
 69 71  1
 69 72  1
 73 74  1
 73 75  1
 73 76  1
 77 78  1
 77 79  1
 77 80  1
 81 82  1
 81 83  1
 81 84  1
 85 89  1
 86 89  1
 87 89  1
 88 89  1
 90 91  1
 90 92  1
M  END
$$$$
